# Supplementary material for: Reduced Levels of Proteasome Products in a Mouse Striatal Cell Model of Huntington’s Disease
Source: PLoS One. 2015 Dec 21;10(12):e0145333. doi: 10.1371/journal.pone.0145333 (PMC4686214; doi:10.1371/journal.pone.0145333)
Supplement: S1 Table — (XLSX) [file pone.0145333.s004.xlsx]

## Sheet: Sheet1
Supplemental Table S1, Dasgupta et al
Abbreviations: z, charge state; #T, number of isotopic tags; M, mass (monoisotopic, without protons or TMAB tags); US, upstream residue in precursor; ds, downstream residue in precursor; *, terminus of protein (N-/C-term or known cleavage site); *m, Nterminal Met; ND, not detected; PO, peak overlap
Columns N-W show the ratio of peak intensity in the column to the average peak intensity of the peptide in untreated Q7/Q7 cells. In experiments with a single group of Q7/Q7 cells, the value of 1.00 was entered (indicated in italics) to indicate the levels relative to the other columns
Rows without an entry in columns F-L were not identified by MS/MS sequencing, and were only detected in the MS spectra
													Untreated		Untreated		Untreated		Epoxomicin		Bortezomib
	Elute						Gene	Cellular					Q7-Q7 cells		Het Q111-Q7		Hom Q111-Q111		Q7-Q7 cells		Q7-Q7 cells			Ratio	Ratio
Experiment	(min)	z	#T	Obs M	Theor M	Protein Name	Name	location	US	Peptide Sequence	DS	Comments	C1/avg	C2/avg	Het1	Het2	Hom1	Hom2	E1	E2	B1	B2		Avg	Definition
Bortez	16.376	2	2	1216.57	1216.61	14-3-3 protein zeta/delta	Ywhaz	Cyto	*m	Ac-MDKNELVQKA	k		1.0269	0.973096							0.28363	0.261742	#REF!	0.272686	=Bortezomib / control
Epox1	16.1252	2	2	1216.58	1216.61	14-3-3 protein zeta/delta	Ywhaz	Cyto	*m	Ac-MDKNELVQKA	k		1.34016	0.659836					0.286885	0.114754			#REF!	0.20082	=Epoxomicin / control
Epox2	16.2452	2	2	1216.59	1216.61	14-3-3 protein zeta/delta	Ywhaz	Cyto	*m	Ac-MDKNELVQKA	k		0.861979	1.13802					0.28125	0.190104			#REF!	0.235677	=Epoxomicin / control
QRun4	16.4124	2	2	1216.6	1216.61	14-3-3 protein zeta/delta	Ywhaz	Cyto	*m	Ac-MDKNELVQKA	k		1		0.25		0.383333	0.333333					#REF!	0.322222	=Q111 expression (het and homo) / Q7
Epox1	14.8106	2	1	919.472	919.48	28 kDa heat- and acid-stable phosphoprotein	Pdap1	Cyto	r	MQSLSLNK	*	Undertagged	1.07612	0.92388					1.09801	1.25			#REF!	1.17401	=Epoxomicin / control
QRun1	31.3509	3	1	2357.21	2357.18	40S Ribosomal protein S12	Rps12	Cyto	*m	Ac-AEEGIAAGGVMDVNTALQEVLKT	a		1.03226	0.967742	0.709677		0.774194	0.709677					#REF!	0.731183	=Q111 expression (het and homo) / Q7
QRun1	36.3011	3	1	3076.6	3076.57	40S Ribosomal protein S12	Rps12	Cyto	*m	Ac-AEEGIAAGGVMDVNTALQEVLKTALIHDGL	a		0.827586	1.17241	0.551724		0.827586	0.689655					#REF!	0.689655	=Q111 expression (het and homo) / Q7
Bortez	14.333	2	2	1077.55	1077.59	40S Ribosomal protein S21	Rps21	Cyto	a	KADGIVSKNF	*	Undertagged	1.12362	0.876376							1.16681	0.901778	#REF!	1.03429	=Bortezomib / control
QRun4	14.8016	2	2	1077.58	1077.59	40S Ribosomal protein S21	Rps21	Cyto	a	KADGIVSKNF	*	Undertagged	1		0.315789		0.368421	0.385965					#REF!	0.356725	=Q111 expression (het and homo) / Q7
Bortez	14.662	3	3	1148.56	1148.62	40S Ribosomal protein S21	Rps21	Cyto	l	AKADGIVSKNF	*		0.376046	1.62395							0.224099	0.24419	#REF!	0.234144	=Bortezomib / control
Bortez	14.681	2	3	1148.56	1148.62	40S Ribosomal protein S21	Rps21	Cyto	l	AKADGIVSKNF	*		0.393086	1.60691							0.393086	0.364938	#REF!	0.379012	=Bortezomib / control
Bortez	14.573	3	2	1148.59	1148.62	40S Ribosomal protein S21	Rps21	Cyto	l	AKADGIVSKNF	*	Undertagged	1.27539	0.724606							0.369307	0.217476	#REF!	0.293392	=Bortezomib / control
Epox1	14.6232	3	3	1148.55	1148.62	40S Ribosomal protein S21	Rps21	Cyto	l	AKADGIVSKNF	*		0.723385	1.27661					0.0481429	0.103087			<0.2	<0.2	=Epoxomicin / control
Epox1	14.6196	2	3	1148.56	1148.62	40S Ribosomal protein S21	Rps21	Cyto	l	AKADGIVSKNF	*		0.507569	1.49243					0.146037	0.185218			<0.2	<0.2	=Epoxomicin / control
Epox1	14.4422	3	2	1148.58	1148.62	40S Ribosomal protein S21	Rps21	Cyto	l	AKADGIVSKNF	*	Undertagged	1.66146	0.33854					0.679117	0.340577			#REF!	0.509847	=Epoxomicin / control
Epox2	14.7292	2	3	1148.55	1148.62	40S Ribosomal protein S21	Rps21	Cyto	l	AKADGIVSKNF	*		1.38186	0.618137					0.271437	0.29488			#REF!	0.283159	=Epoxomicin / control
Epox2	14.7292	3	3	1148.56	1148.62	40S Ribosomal protein S21	Rps21	Cyto	l	AKADGIVSKNF	*		1.47819	0.521808					0.124918	0.271006			#REF!	0.197962	=Epoxomicin / control
Epox2	14.5774	3	2	1148.6	1148.62	40S Ribosomal protein S21	Rps21	Cyto	l	AKADGIVSKNF	*	Undertagged	0.414061	1.58594					0.172503	0.20511			<0.2	<0.2	=Epoxomicin / control
QRun1	14.3123	3	3	1148.61	1148.62	40S Ribosomal protein S21	Rps21	Cyto	l	AKADGIVSKNF	*		1.25926	0.740741	0.444444		0.37037	0.222222					#REF!	0.345679	=Q111 expression (het and homo) / Q7
QRun1	14.3123	2	3	1148.61	1148.62	40S Ribosomal protein S21	Rps21	Cyto	l	AKADGIVSKNF	*		1.24138	0.758621	0.413793		0.344828	0.206897					#REF!	0.321839	=Q111 expression (het and homo) / Q7
QRun2	14.4342	3	2	1148.62	1148.62	40S Ribosomal protein S21	Rps21	Cyto	l	AKADGIVSKNF	*	Undertagged	1.03226	0.967742	0.258065		0.387097						#REF!	0.322581	=Q111 expression (het and homo) / Q7
QRun2	14.5907	3	3	1148.62	1148.62	40S Ribosomal protein S21	Rps21	Cyto	l	AKADGIVSKNF	*		1.09677	0.903226	0.645161		0.645161						#REF!	0.645161	=Q111 expression (het and homo) / Q7
QRun3	15.1549	2	3	1148.6	1148.62	40S Ribosomal protein S21	Rps21	Cyto	l	AKADGIVSKNF	*		1		0.333333	0.266667	0.6						#REF!	0.4	=Q111 expression (het and homo) / Q7
QRun3	15.1549	3	3	1148.6	1148.62	40S Ribosomal protein S21	Rps21	Cyto	l	AKADGIVSKNF	*		1		0.301205	0.277108	0.542169						#REF!	0.373494	=Q111 expression (het and homo) / Q7
QRun3	15.0321	2	2	1148.6	1148.62	40S Ribosomal protein S21	Rps21	Cyto	l	AKADGIVSKNF	*	Undertagged	1		0.602564	0.512821	0.25641						#REF!	0.457265	=Q111 expression (het and homo) / Q7
QRun3	15.0321	3	2	1148.61	1148.62	40S Ribosomal protein S21	Rps21	Cyto	l	AKADGIVSKNF	*	Undertagged	1		0.5	0.4625	0.25						#REF!	0.404167	=Q111 expression (het and homo) / Q7
QRun4	15.0737	2	3	1148.59	1148.62	40S Ribosomal protein S21	Rps21	Cyto	l	AKADGIVSKNF	*		1		0.230769		0.153846	0.138462					#REF!	<0.2	=Q111 expression (het and homo) / Q7
QRun4	15.0914	3	3	1148.59	1148.62	40S Ribosomal protein S21	Rps21	Cyto	l	AKADGIVSKNF	*		1		0.266667		0.146667	0.133333					#REF!	<0.2	=Q111 expression (het and homo) / Q7
QRun4	14.9903	3	2	1148.61	1148.62	40S Ribosomal protein S21	Rps21	Cyto	l	AKADGIVSKNF	*	Undertagged	1		0.533333		0.777778	0.888889					#REF!	0.733333	=Q111 expression (het and homo) / Q7
QRun4	14.9903	2	2	1148.61	1148.62	40S Ribosomal protein S21	Rps21	Cyto	l	AKADGIVSKNF	*	Undertagged	1		0.428571		0.571429	0.714286					#REF!	0.571429	=Q111 expression (het and homo) / Q7
Bortez	15.418	3	2	1261.67	1261.7	40S Ribosomal protein S21	Rps21	Cyto	m	LAKADGIVSKNF	*	Undertagged	1.10754	0.89246							1.27977	0.849197	#REF!	1.06448	=Bortezomib / control
QRun1	16.0407	3	3	1261.69	1261.7	40S Ribosomal protein S21	Rps21	Cyto	m	LAKADGIVSKNF	*		1.09091	0.909091	0.387879		0.363636	0.121212					#REF!	0.290909	=Q111 expression (het and homo) / Q7
QRun1	16.0407	2	3	1261.7	1261.7	40S Ribosomal protein S21	Rps21	Cyto	m	LAKADGIVSKNF	*		1.05882	0.941176	0.352941		0.352941	0.176471					#REF!	0.294118	=Q111 expression (het and homo) / Q7
QRun1	15.0643	2	2	1261.7	1261.7	40S Ribosomal protein S21	Rps21	Cyto	m	LAKADGIVSKNF	*	Undertagged	1.14286	0.857143	0.571429		0.5	1.14286					#REF!	0.738095	=Q111 expression (het and homo) / Q7
QRun1	15.116	3	2	1261.7	1261.7	40S Ribosomal protein S21	Rps21	Cyto	m	LAKADGIVSKNF	*	Undertagged	1.17241	0.827586	0.386207		0.468966	0.758621					#REF!	0.537931	=Q111 expression (het and homo) / Q7
Bortez	17.779	3	1	1433.73	1433.72	40S Ribosomal protein S21	Rps21	Cyto	r	MGESDDSILRLAK	a	Undertagged	1.25589	0.744108							2.10269	1.72054	#REF!	1.91162	=Bortezomib / control
Epox1	17.7258	3	1	1433.74	1433.72	40S Ribosomal protein S21	Rps21	Cyto	r	MGESDDSILRLAK	a	Undertagged	1.14631	0.853689					0.916215	1.24969			#REF!	1.08295	=Epoxomicin / control
Bortez	19.743	4	2	2104.09	2104.08	40S Ribosomal protein S21	Rps21	Cyto	r	MGESDDSILRLAKADGIVSK	n	Undertagged	1.03877	0.96123							2.53543	1.77473	#REF!	2.15508	=Bortezomib / control
QRun1	19.8818	4	3	2104.09	2104.08	40S Ribosomal protein S21	Rps21	Cyto	r	MGESDDSILRLAKADGIVSK	n		1.10345	0.896552	nd		nd	nd					<0.2	<0.2	=Q111 expression (het and homo) / Q7
Epox1	19.1556	4	2	2120.08	2120.08	40S Ribosomal protein S21	Rps21	Cyto	r	MoxGESDDSILRLAKADGIVSK	n	Undertagged	1.24305	0.756952					0.701339	0.865088			#REF!	0.783213	=Epoxomicin / control
Bortez	21.173	3	3	2234.11	2234.15	40S Ribosomal protein S21	Rps21	Cyto	m	GESDDSILRLAKADGIVSKNF	*		0.59322	1.40678							0.964218	1.02637	#REF!	0.995292	=Bortezomib / control
Bortez	21.173	4	3	2234.13	2234.15	40S Ribosomal protein S21	Rps21	Cyto	m	GESDDSILRLAKADGIVSKNF	*		0.546528	1.45347							0.978308	0.948274	#REF!	0.963291	=Bortezomib / control
Epox1	20.982	4	3	2234.13	2234.15	40S Ribosomal protein S21	Rps21	Cyto	m	GESDDSILRLAKADGIVSKNF	*		0.861621	1.13838					0.233169	0.495298			#REF!	0.364233	=Epoxomicin / control
Epox1	20.982	3	3	2234.15	2234.15	40S Ribosomal protein S21	Rps21	Cyto	m	GESDDSILRLAKADGIVSKNF	*		0.904494	1.09551					0.5	1.42135			#REF!	0.960674	=Epoxomicin / control
Epox2	21.0622	3	3	2234.09	2234.15	40S Ribosomal protein S21	Rps21	Cyto	m	GESDDSILRLAKADGIVSKNF	*		1.21053	0.789474					0.642659	1.03601			#REF!	0.839335	=Epoxomicin / control
Epox2	21.0622	4	3	2234.12	2234.15	40S Ribosomal protein S21	Rps21	Cyto	m	GESDDSILRLAKADGIVSKNF	*		1.23779	0.762206					0.724009	1.18122			#REF!	0.952613	=Epoxomicin / control
QRun3	20.8401	3	3	2234.15	2234.15	40S Ribosomal protein S21	Rps21	Cyto	m	GESDDSILRLAKADGIVSKNF	*		1		0.343284	0.343284	0.522388						#REF!	0.402985	=Q111 expression (het and homo) / Q7
QRun3	20.8228	4	3	2234.15	2234.15	40S Ribosomal protein S21	Rps21	Cyto	m	GESDDSILRLAKADGIVSKNF	*		1		0.324675	0.324675	0.480519						#REF!	0.376623	=Q111 expression (het and homo) / Q7
QRun4	20.7662	4	3	2234.14	2234.15	40S Ribosomal protein S21	Rps21	Cyto	m	GESDDSILRLAKADGIVSKNF	*		1		0.357143		0.357143	0.357143					#REF!	0.357143	=Q111 expression (het and homo) / Q7
Bortez	21.851	3	3	2365.13	2365.19	40S Ribosomal protein S21	Rps21	Cyto	r	MGESDDSILRLAKADGIVSKNF	*		0.455105	1.5449							0.97909	0.890529	#REF!	0.934809	=Bortezomib / control
Bortez	21.869	4	3	2365.17	2365.19	40S Ribosomal protein S21	Rps21	Cyto	r	MGESDDSILRLAKADGIVSKNF	*		0.487131	1.51287							0.857722	0.918494	#REF!	0.888108	=Bortezomib / control
Bortez	21.742	3	2	2365.2	2365.19	40S Ribosomal protein S21	Rps21	Cyto	r	MGESDDSILRLAKADGIVSKNF	*	Undertagged	1.10692	0.893078							1.20409	0.834579	#REF!	1.01934	=Bortezomib / control
Bortez	21.742	4	2	2365.21	2365.19	40S Ribosomal protein S21	Rps21	Cyto	r	MGESDDSILRLAKADGIVSKNF	*	Undertagged	1.05303	0.946966							1.24507	0.708059	#REF!	0.976566	=Bortezomib / control
Epox1	21.653	3	3	2365.16	2365.19	40S Ribosomal protein S21	Rps21	Cyto	r	MGESDDSILRLAKADGIVSKNF	*		0.654206	1.34579					0.439252	0.621495			#REF!	0.530374	=Epoxomicin / control
Epox1	21.653	4	3	2365.17	2365.19	40S Ribosomal protein S21	Rps21	Cyto	r	MGESDDSILRLAKADGIVSKNF	*		0.567718	1.43228					0.106541	0.443671			#REF!	0.275106	=Epoxomicin / control
Epox1	21.4099	3	2	2365.21	2365.19	40S Ribosomal protein S21	Rps21	Cyto	r	MGESDDSILRLAKADGIVSKNF	*	Undertagged	1.33091	0.669091					1.22909	1.35111			#REF!	1.2901	=Epoxomicin / control
Epox1	21.4099	4	2	2365.24	2365.19	40S Ribosomal protein S21	Rps21	Cyto	r	MGESDDSILRLAKADGIVSKNF	*	Undertagged	1.27794	0.722064					1.10118	1.55386			#REF!	1.32752	=Epoxomicin / control
Epox2	21.7305	3	3	2365.14	2365.19	40S Ribosomal protein S21	Rps21	Cyto	r	MGESDDSILRLAKADGIVSKNF	*		1.02006	0.979943					0.74212	0.902579			#REF!	0.82235	=Epoxomicin / control
Epox2	21.7305	4	3	2365.15	2365.19	40S Ribosomal protein S21	Rps21	Cyto	r	MGESDDSILRLAKADGIVSKNF	*		1.57787	0.422131					0.844518	1.06762			#REF!	0.956071	=Epoxomicin / control
Epox2	21.5718	4	2	2365.18	2365.19	40S Ribosomal protein S21	Rps21	Cyto	r	MGESDDSILRLAKADGIVSKNF	*	Undertagged	0.83297	1.16703					1.45269	1.22146			#REF!	1.33707	=Epoxomicin / control
Epox2	21.5718	3	2	2365.2	2365.19	40S Ribosomal protein S21	Rps21	Cyto	r	MGESDDSILRLAKADGIVSKNF	*	Undertagged	0.838512	1.16149					1.1895	1.2744			#REF!	1.23195	=Epoxomicin / control
QRun1	21.7547	3	3	2365.18	2365.19	40S Ribosomal protein S21	Rps21	Cyto	r	MGESDDSILRLAKADGIVSKNF	*		1.10345	0.896552	0.0689655		0.262069	0.0689655					<0.2	<0.2	=Q111 expression (het and homo) / Q7
QRun1	21.703	4	3	2365.2	2365.19	40S Ribosomal protein S21	Rps21	Cyto	r	MGESDDSILRLAKADGIVSKNF	*		1.07383	0.926174	0.107383		0.281879	0.120805					<0.2	<0.2	=Q111 expression (het and homo) / Q7
QRun1	21.7441	3	2	2365.21	2365.19	40S Ribosomal protein S21	Rps21	Cyto	r	MGESDDSILRLAKADGIVSKNF	*	Undertagged	1.18519	0.814815	0.296296		0.562963	1.03704					#REF!	0.632099	=Q111 expression (het and homo) / Q7
QRun1	21.703	4	2	2365.21	2365.19	40S Ribosomal protein S21	Rps21	Cyto	r	MGESDDSILRLAKADGIVSKNF	*	Undertagged	1.14286	0.857143	0.385714		0.571429	1.21429					#REF!	0.72381	=Q111 expression (het and homo) / Q7
QRun3	21.2888	4	2	2365.19	2365.19	40S Ribosomal protein S21	Rps21	Cyto	r	MGESDDSILRLAKADGIVSKNF	*	Undertagged	1		0.5	0.5	0.375						#REF!	0.458333	=Q111 expression (het and homo) / Q7
QRun3	21.2888	3	2	2365.21	2365.19	40S Ribosomal protein S21	Rps21	Cyto	r	MGESDDSILRLAKADGIVSKNF	*	Undertagged	1		0.5	0.4375	0.375						#REF!	0.4375	=Q111 expression (het and homo) / Q7
QRun4	21.3073	3	2	2365.2	2365.19	40S Ribosomal protein S21	Rps21	Cyto	r	MGESDDSILRLAKADGIVSKNF	*	Undertagged	1		0.428571		0.428571	0.428571					#REF!	0.428571	=Q111 expression (het and homo) / Q7
QRun4	21.2448	4	2	2365.2	2365.19	40S Ribosomal protein S21	Rps21	Cyto	r	MGESDDSILRLAKADGIVSKNF	*	Undertagged	1		0.533333		0.4	0.533333					#REF!	0.488889	=Q111 expression (het and homo) / Q7
Bortez	21.296	4	2	2381.21	2381.19	40S Ribosomal protein S21	Rps21	Cyto	r	MoxGESDDSILRLAKADGIVSKNF	*	Undertagged	0.917494	1.08251							0.54553	0.441225	#REF!	0.493377	=Bortezomib / control
QRun1	20.9534	4	3	2381.21	2381.19	40S Ribosomal protein S21	Rps21	Cyto	r	MoxGESDDSILRLAKADGIVSKNF	*		1.10345	0.896552	1.03448		0.551724	0.344828					#REF!	0.643678	=Q111 expression (het and homo) / Q7
QRun3	20.9619	4	2	2381.2	2381.19	40S Ribosomal protein S21	Rps21	Cyto	r	MoxGESDDSILRLAKADGIVSKNF	*	Undertagged	1		0.5	0.75	0.4125						#REF!	0.554167	=Q111 expression (het and homo) / Q7
Bortez	20.193	5	2	2521.31	2521.3	40S Ribosomal protein S21	Rps21	Cyto	r	RMGESDDSILRLAKADGIVSKNF	*	Undertagged	1.163	0.836998							1.323	0.885036	#REF!	1.10402	=Bortezomib / control
Bortez	20.215	4	2	2521.32	2521.3	40S Ribosomal protein S21	Rps21	Cyto	r	RMGESDDSILRLAKADGIVSKNF	*	Undertagged	1.11474	0.885259							1.36596	0.910505	#REF!	1.13823	=Bortezomib / control
Epox1	20.3047	4	2	2521.31	2521.3	40S Ribosomal protein S21	Rps21	Cyto	r	RMGESDDSILRLAKADGIVSKNF	*	Undertagged	1.31832	0.681683					1.04208	1.50415			#REF!	1.27311	=Epoxomicin / control
Epox2	20.2175	4	2	2521.29	2521.3	40S Ribosomal protein S21	Rps21	Cyto	r	RMGESDDSILRLAKADGIVSKNF	*	Undertagged	0.701093	1.29891					1.39876	1.25177			#REF!	1.32526	=Epoxomicin / control
QRun1	19.9852	3	3	2521.3	2521.3	40S Ribosomal protein S21	Rps21	Cyto	r	RMGESDDSILRLAKADGIVSKNF	*		1.0625	0.9375	0.3875		0.35	0.1875					#REF!	0.308333	=Q111 expression (het and homo) / Q7
QRun1	20.1086	4	2	2521.32	2521.3	40S Ribosomal protein S21	Rps21	Cyto	r	RMGESDDSILRLAKADGIVSKNF	*	Undertagged	1.28	0.72	0.8		0.56	1.36					#REF!	0.906667	=Q111 expression (het and homo) / Q7
QRun1	19.9441	5	3	2521.32	2521.3	40S Ribosomal protein S21	Rps21	Cyto	r	RMGESDDSILRLAKADGIVSKNF	*		1.10345	0.896552	0.413793		0.344828	0.151724					#REF!	0.303448	=Q111 expression (het and homo) / Q7
QRun1	19.9946	4	3	2521.33	2521.3	40S Ribosomal protein S21	Rps21	Cyto	r	RMGESDDSILRLAKADGIVSKNF	*		1.17241	0.827586	0.289655		0.289655	0.413793					#REF!	0.331034	=Q111 expression (het and homo) / Q7
QRun3	20.1091	4	2	2521.29	2521.3	40S Ribosomal protein S21	Rps21	Cyto	r	RMGESDDSILRLAKADGIVSKNF	*	Undertagged	1		0.705882	0.729412	0.411765						#REF!	0.615686	=Q111 expression (het and homo) / Q7
QRun3	20.1091	5	2	2521.3	2521.3	40S Ribosomal protein S21	Rps21	Cyto	r	RMGESDDSILRLAKADGIVSKNF	*	Undertagged	1		0.785714	1.07143	0.685714						#REF!	0.847619	=Q111 expression (het and homo) / Q7
QRun4	20.0312	4	2	2521.32	2521.3	40S Ribosomal protein S21	Rps21	Cyto	r	RMGESDDSILRLAKADGIVSKNF	*	Undertagged	1		0.692308		0.692308	0.769231					#REF!	0.717949	=Q111 expression (het and homo) / Q7
Epox1	19.8494	4	2	2537.3	2537.3	40S Ribosomal protein S21	Rps21	Cyto	r	RMoxGESDDSILRLAKADGIVSKNF	*	Undertagged	1.33495	0.665054					1.17922	1.41834			#REF!	1.29878	=Epoxomicin / control
QRun1	19.4482	5	3	2537.34	2537.3	40S Ribosomal protein S21	Rps21	Cyto	r	RMoxGESDDSILRLAKADGIVSKNF	*		1	1	0.5		0.4375	0.375					#REF!	0.4375	=Q111 expression (het and homo) / Q7
Bortez	12.88	5	2	2711.38	2711.37	40S ribosomal protein S25	Rps25	Cyto	l	VSKHRAQVIYTRNTKGGDAPAAGEDA	a	Undertagged	1.03325	0.96675							nd	nd	<0.2	<0.2	=Bortezomib / control
QRun3	13.5245	3	2	2711.38	2711.37	40S ribosomal protein S25	Rps25	Cyto	l	VSKHRAQVIYTRNTKGGDAPAAGEDA	a	Undertagged	1		0.375	0.3125	0.4375						#REF!	0.375	=Q111 expression (het and homo) / Q7
QRun3	13.5245	4	2	2711.39	2711.37	40S ribosomal protein S25	Rps25	Cyto	l	VSKHRAQVIYTRNTKGGDAPAAGEDA	a	Undertagged	1		0.428571	0.471429	0.542857						#REF!	0.480952	=Q111 expression (het and homo) / Q7
QRun4	13.5422	3	2	2711.38	2711.37	40S ribosomal protein S25	Rps25	Cyto	l	VSKHRAQVIYTRNTKGGDAPAAGEDA	a	Undertagged	1		0.75		1	0.916667					#REF!	0.888889	=Q111 expression (het and homo) / Q7
QRun4	13.5422	5	2	2711.39	2711.37	40S ribosomal protein S25	Rps25	Cyto	l	VSKHRAQVIYTRNTKGGDAPAAGEDA	a	Undertagged	1		0.307692		0.692308	0.769231					#REF!	0.589744	=Q111 expression (het and homo) / Q7
Bortez	19.429	2	1	1328.72	1328.71	40S Ribosomal protein S28	Rps28	Cyto	*m	Ac-MDTSRVQPIKL	a		0.868623	1.13138							0.363351	0.327273	#REF!	0.345312	=Bortezomib / control
Epox1	19.4125	2	1	1328.73	1328.71	40S Ribosomal protein S28	Rps28	Cyto	*m	Ac-MDTSRVQPIKL	a		0.985378	1.01462					0.186041	0.0639793			<0.2	<0.2	=Epoxomicin / control
Epox2	19.425	2	1	1328.72	1328.71	40S Ribosomal protein S28	Rps28	Cyto	*m	Ac-MDTSRVQPIKL	a		0.859901	1.1401					0.0842402	0.241657			<0.2	<0.2	=Epoxomicin / control
QRun1	18.883	2	1	1328.72	1328.71	40S Ribosomal protein S28	Rps28	Cyto	*m	Ac-MDTSRVQPIKL	a		1.09677	0.903226	0.516129		0.464516	0.516129					#REF!	0.498925	=Q111 expression (het and homo) / Q7
QRun2	19.3285	2	1	1328.71	1328.71	40S Ribosomal protein S28	Rps28	Cyto	*m	Ac-MDTSRVQPIKL	a		1.03797	0.962025	0.455696		0.594937						#REF!	0.525316	=Q111 expression (het and homo) / Q7
QRun3	19.3325	2	1	1328.71	1328.71	40S Ribosomal protein S28	Rps28	Cyto	*m	Ac-MDTSRVQPIKL	a		1		0.375	0.5	0.375						#REF!	0.416667	=Q111 expression (het and homo) / Q7
QRun4	19.2806	2	1	1328.72	1328.71	40S Ribosomal protein S28	Rps28	Cyto	*m	Ac-MDTSRVQPIKL	a		1		0.342857		0.357143	0.342857					#REF!	0.347619	=Q111 expression (het and homo) / Q7
Bortez	19.032	2	1	1399.76	1399.75	40S Ribosomal protein S28	Rps28	Cyto	*m	Ac-MDTSRVQPIKLA	r		0.998853	1.00115							0.719431	0.71576	#REF!	0.717596	=Bortezomib / control
Epox1	18.8347	2	1	1399.77	1399.75	40S Ribosomal protein S28	Rps28	Cyto	*m	Ac-MDTSRVQPIKLA	r		1.0075	0.992503					0.415802	0.290657			#REF!	0.35323	=Epoxomicin / control
Epox2	18.9194	2	1	1399.75	1399.75	40S Ribosomal protein S28	Rps28	Cyto	*m	Ac-MDTSRVQPIKLA	r		0.804162	1.19584					0.255151	0.509886			#REF!	0.382518	=Epoxomicin / control
QRun1	18.7091	2	1	1399.77	1399.75	40S Ribosomal protein S28	Rps28	Cyto	*m	Ac-MDTSRVQPIKLA	r		1.25469	0.745309	nd		nd	nd					<0.2	<0.2	=Q111 expression (het and homo) / Q7
QRun3	18.9447	2	1	1399.76	1399.75	40S Ribosomal protein S28	Rps28	Cyto	*m	Ac-MDTSRVQPIKLA	r		1		0.4375	0.4375	0.4375						#REF!	0.4375	=Q111 expression (het and homo) / Q7
QRun4	18.7739	2	1	1399.76	1399.75	40S Ribosomal protein S28	Rps28	Cyto	*m	Ac-MDTSRVQPIKLA	r		1		0.4		0.466667	0.426667					#REF!	0.431111	=Q111 expression (het and homo) / Q7
Bortez	22.51	2	1	1430.75	1430.73	40S Ribosomal protein S28	Rps28	Cyto	e	GDVLTLLESEREA	r		nd	nd							>5	>5	>5	>5	=Bortezomib / control
Bortez	16.6	2	1	1555.87	1555.85	40S Ribosomal protein S28	Rps28	Cyto	*m	Ac-MDTSRVQPIKLAR	v		0.943792	1.05621							0.423718	0.387276	#REF!	0.405497	=Bortezomib / control
Bortez	16.6	3	1	1555.87	1555.85	40S Ribosomal protein S28	Rps28	Cyto	*m	Ac-MDTSRVQPIKLAR	v		0.950776	1.04922							0.511382	0.403399	#REF!	0.457391	=Bortezomib / control
Epox1	16.4058	2	1	1555.87	1555.85	40S Ribosomal protein S28	Rps28	Cyto	*m	Ac-MDTSRVQPIKLAR	v		1.09091	0.909091					0.556718	0.777152			#REF!	0.666935	=Epoxomicin / control
Epox1	16.4058	3	1	1555.88	1555.85	40S Ribosomal protein S28	Rps28	Cyto	*m	Ac-MDTSRVQPIKLAR	v		0.992446	1.00755					0.591004	0.712039			#REF!	0.651521	=Epoxomicin / control
Epox2	16.466	2	1	1555.86	1555.85	40S Ribosomal protein S28	Rps28	Cyto	*m	Ac-MDTSRVQPIKLAR	v		0.838028	1.16197					0.728873	0.732394			#REF!	0.730634	=Epoxomicin / control
Epox2	17.0574	3	1	1555.86	1555.85	40S Ribosomal protein S28	Rps28	Cyto	*m	Ac-MDTSRVQPIKLAR	v		0.896605	1.10339					0.553708	0.815405			#REF!	0.684556	=Epoxomicin / control
QRun1	16.2898	2	1	1555.86	1555.85	40S Ribosomal protein S28	Rps28	Cyto	*m	Ac-MDTSRVQPIKLAR	v		1.06742	0.932584	0.426966		0.494382	0.505618					#REF!	0.475655	=Q111 expression (het and homo) / Q7
QRun1	16.3004	3	1	1555.87	1555.85	40S Ribosomal protein S28	Rps28	Cyto	*m	Ac-MDTSRVQPIKLAR	v		1.05556	0.944444	0.444444		0.5	0.5					#REF!	0.481481	=Q111 expression (het and homo) / Q7
QRun3	16.6453	3	1	1555.85	1555.85	40S Ribosomal protein S28	Rps28	Cyto	*m	Ac-MDTSRVQPIKLAR	v		1		0.639535	0.77907	0.465116						#REF!	0.627907	=Q111 expression (het and homo) / Q7
QRun3	16.6625	2	1	1555.86	1555.85	40S Ribosomal protein S28	Rps28	Cyto	*m	Ac-MDTSRVQPIKLAR	v		1		0.7125	0.875	0.5625						#REF!	0.716667	=Q111 expression (het and homo) / Q7
QRun4	16.5563	2	1	1555.86	1555.85	40S Ribosomal protein S28	Rps28	Cyto	*m	Ac-MDTSRVQPIKLAR	v		1		0.588235		0.647059	0.647059					#REF!	0.627451	=Q111 expression (het and homo) / Q7
QRun4	16.5563	3	1	1555.87	1555.85	40S Ribosomal protein S28	Rps28	Cyto	*m	Ac-MDTSRVQPIKLAR	v		1		0.6		0.666667	0.666667					#REF!	0.644444	=Q111 expression (het and homo) / Q7
QRun3	13.5875	2	1	1556.88	1556.87	40S Ribosomal protein S28	Rps28	Cyto	l	ARVTKVLGRTGSQGQ	c	Undertagged	1		0.764706	0.705882	0.352941						#REF!	0.607843	=Q111 expression (het and homo) / Q7
QRun4	13.6058	4	1	1556.88	1556.87	40S Ribosomal protein S28	Rps28	Cyto	l	ARVTKVLGRTGSQGQ	c	Undertagged	1		1.16667		1.25	1.16667					#REF!	1.19444	=Q111 expression (het and homo) / Q7
QRun4	13.588	3	1	1556.89	1556.87	40S Ribosomal protein S28	Rps28	Cyto	l	ARVTKVLGRTGSQGQ	c	Undertagged	1		1		1.44444	1.22222					#REF!	1.22222	=Q111 expression (het and homo) / Q7
Bortez	17.671	4	2	1983.12	1983.13	40S Ribosomal protein S28	Rps28	Cyto	*m	Ac-MDTSRVQPIKLARVTKV	l		0.834032	1.16597							0.751947	0.559617	#REF!	0.655782	=Bortezomib / control
Epox1	17.863	4	2	1983.13	1983.13	40S Ribosomal protein S28	Rps28	Cyto	*m	Ac-MDTSRVQPIKLARVTKV	l		0.712831	1.28717					0.610998	0.370672			#REF!	0.490835	=Epoxomicin / control
Epox2	17.8016	4	2	1983.13	1983.13	40S Ribosomal protein S28	Rps28	Cyto	*m	Ac-MDTSRVQPIKLARVTKV	l		1.03669	0.963311					0.449304	0.547623			#REF!	0.498464	=Epoxomicin / control
QRun3	17.6848	4	2	1983.12	1983.13	40S Ribosomal protein S28	Rps28	Cyto	*m	Ac-MDTSRVQPIKLARVTKV	l		1		0.470588	0.435294	0.470588						#REF!	0.458824	=Q111 expression (het and homo) / Q7
QRun4	17.5426	4	2	1983.14	1983.13	40S Ribosomal protein S28	Rps28	Cyto	*m	Ac-MDTSRVQPIKLARVTKV	l		1		0.4		0.533333	0.533333					#REF!	0.488889	=Q111 expression (het and homo) / Q7
Bortez	17.761	5	1	2012.14	2012.11	40S Ribosomal protein S28	Rps28	Cyto	e	GDVLTLLESEREARRLR	*		0.952736	1.04726							1.88682	2.50808	#REF!	2.19745	=Bortezomib / control
Bortez	17.761	4	1	2012.14	2012.11	40S Ribosomal protein S28	Rps28	Cyto	e	GDVLTLLESEREARRLR	*		0.923911	1.07609							2.06509	2.23474	#REF!	2.14992	=Bortezomib / control
Epox1	17.746	4	1	2012.13	2012.11	40S Ribosomal protein S28	Rps28	Cyto	e	GDVLTLLESEREARRLR	*		0.77533	1.22467					0.838767	0.542731			#REF!	0.690749	=Epoxomicin / control
Epox1	18.0851	5	1	2012.17	2012.11	40S Ribosomal protein S28	Rps28	Cyto	e	GDVLTLLESEREARRLR	*		0.733858	1.26614					0.551181	0.429921			#REF!	0.490551	=Epoxomicin / control
Epox2	17.8686	4	1	2012.14	2012.11	40S Ribosomal protein S28	Rps28	Cyto	e	GDVLTLLESEREARRLR	*		0.866494	1.13351					0.379558	0.957795			#REF!	0.668676	=Epoxomicin / control
Epox2	17.8864	5	1	2012.16	2012.11	40S Ribosomal protein S28	Rps28	Cyto	e	GDVLTLLESEREARRLR	*		1.11052	0.889483					0.341058	0.718954			#REF!	0.530006	=Epoxomicin / control
QRun1	17.7198	4	1	2012.13	2012.11	40S Ribosomal protein S28	Rps28	Cyto	e	GDVLTLLESEREARRLR	*		1.03226	0.967742	0.709677		0.903226	0.580645					#REF!	0.731183	=Q111 expression (het and homo) / Q7
QRun3	18.0889	5	1	2012.12	2012.11	40S Ribosomal protein S28	Rps28	Cyto	e	GDVLTLLESEREARRLR	*		1		0.402299	0.425287	0.482759						#REF!	0.436782	=Q111 expression (het and homo) / Q7
QRun3	18.0889	4	1	2012.12	2012.11	40S Ribosomal protein S28	Rps28	Cyto	e	GDVLTLLESEREARRLR	*		1		0.466667	0.5	0.444444						#REF!	0.47037	=Q111 expression (het and homo) / Q7
QRun4	17.9408	4	1	2012.13	2012.11	40S Ribosomal protein S28	Rps28	Cyto	e	GDVLTLLESEREARRLR	*		1		0.44		0.466667	0.333333					#REF!	0.413333	=Q111 expression (het and homo) / Q7
Bortez	18.543	4	2	2309.34	2309.34	40S Ribosomal protein S28	Rps28	Cyto	*m	Ac-MDTSRVQPIKLARVTKVLGR	t		0.882898	1.1171							0.613927	0.508587	#REF!	0.561257	=Bortezomib / control
Bortez	18.543	5	2	2309.35	2309.34	40S Ribosomal protein S28	Rps28	Cyto	*m	Ac-MDTSRVQPIKLARVTKVLGR	t		0.879249	1.12075							0.564362	0.428678	#REF!	0.49652	=Bortezomib / control
Epox2	18.5842	5	2	2309.34	2309.34	40S Ribosomal protein S28	Rps28	Cyto	*m	Ac-MDTSRVQPIKLARVTKVLGR	t		0.992357	1.00764					0.499507	0.726249			#REF!	0.612878	=Epoxomicin / control
Epox2	18.5842	4	2	2309.34	2309.34	40S Ribosomal protein S28	Rps28	Cyto	*m	Ac-MDTSRVQPIKLARVTKVLGR	t		1.12967	0.870327					0.495687	0.600849			#REF!	0.548268	=Epoxomicin / control
QRun3	18.6016	5	2	2309.34	2309.34	40S Ribosomal protein S28	Rps28	Cyto	*m	Ac-MDTSRVQPIKLARVTKVLGR	t		1		0.474359	0.538462	0.410256						#REF!	0.474359	=Q111 expression (het and homo) / Q7
QRun3	18.6016	4	2	2309.34	2309.34	40S Ribosomal protein S28	Rps28	Cyto	*m	Ac-MDTSRVQPIKLARVTKVLGR	t		1		0.529412	0.529412	0.494118						#REF!	0.517647	=Q111 expression (het and homo) / Q7
QRun4	18.4215	4	2	2309.34	2309.34	40S Ribosomal protein S28	Rps28	Cyto	*m	Ac-MDTSRVQPIKLARVTKVLGR	t		1		0.461538		0.461538	0.384615					#REF!	0.435897	=Q111 expression (het and homo) / Q7
QRun4	18.4392	5	2	2309.35	2309.34	40S Ribosomal protein S28	Rps28	Cyto	*m	Ac-MDTSRVQPIKLARVTKVLGR	t		1		0.428571		0.4	0.357143					#REF!	0.395238	=Q111 expression (het and homo) / Q7
Epox1	18.2698	5	1	2352.33	2352.28	40S Ribosomal protein S28	Rps28	Cyto	n	VKGPVREGDVLTLLESEREAR	r	Undertagged	1.38498	0.61502					0.173168	0.135618			<0.2	<0.2	=Epoxomicin / control
QRun1	18.3355	5	2	2352.28	2352.28	40S Ribosomal protein S28	Rps28	Cyto	n	VKGPVREGDVLTLLESEREAR	r		1.15152	0.848485	0.290909		0.424242	0.218182					#REF!	0.311111	=Q111 expression (het and homo) / Q7
Epox1	18.3721	5	1	2466.38	2466.32	40S Ribosomal protein S28	Rps28	Cyto	r	NVKGPVREGDVLTLLESEREAR	r	Undertagged	1.17906	0.820945					0.460915	0.512957			#REF!	0.486936	=Epoxomicin / control
QRun1	18.1404	5	1	2466.34	2466.32	40S Ribosomal protein S28	Rps28	Cyto	r	NVKGPVREGDVLTLLESEREAR	r	Undertagged	0.875	1.125	0.5		0.75	1					#REF!	0.75	=Q111 expression (het and homo) / Q7
QRun1	18.2027	4	1	2466.35	2466.32	40S Ribosomal protein S28	Rps28	Cyto	r	NVKGPVREGDVLTLLESEREAR	r	Undertagged	0.875	1.125	0.5		0.625	0.875					#REF!	0.666667	=Q111 expression (het and homo) / Q7
Bortez	17.184	6	2	2777.51	2777.56	40S Ribosomal protein S28	Rps28	Cyto	n	VKGPVREGDVLTLLESEREARRLR	*		0.548527	1.45147							0.201572	0.556778	#REF!	0.379175	=Bortezomib / control
Bortez	17.184	7	2	2777.6	2777.56	40S Ribosomal protein S28	Rps28	Cyto	n	VKGPVREGDVLTLLESEREARRLR	*		0.444757	1.55524							0.185785	0.251935	#REF!	0.21886	=Bortezomib / control
Bortez	16.915	5	1	2777.61	2777.56	40S Ribosomal protein S28	Rps28	Cyto	n	VKGPVREGDVLTLLESEREARRLR	*	Undertagged	1.03917	0.960827							0.186121	0.178564	<0.2	<0.2	=Bortezomib / control
Bortez	16.915	6	1	2777.64	2777.56	40S Ribosomal protein S28	Rps28	Cyto	n	VKGPVREGDVLTLLESEREARRLR	*	Undertagged	0.974366	1.02563							0.194313	0.174278	<0.2	<0.2	=Bortezomib / control
Epox1	17.2231	6	1	2777.63	2777.56	40S Ribosomal protein S28	Rps28	Cyto	n	VKGPVREGDVLTLLESEREARRLR	*	Undertagged	1.26824	0.731762					0.547699	0.116723			#REF!	0.332211	=Epoxomicin / control
Epox2	17.2378	7	2	2777.58	2777.56	40S Ribosomal protein S28	Rps28	Cyto	n	VKGPVREGDVLTLLESEREARRLR	*		1.38053	0.619469					0.090708	0.110066			<0.2	<0.2	=Epoxomicin / control
Epox2	17.2339	6	2	2777.59	2777.56	40S Ribosomal protein S28	Rps28	Cyto	n	VKGPVREGDVLTLLESEREARRLR	*		1.50877	0.491233					0.0791781	0.148493			<0.2	<0.2	=Epoxomicin / control
Epox2	17.0131	6	1	2777.62	2777.56	40S Ribosomal protein S28	Rps28	Cyto	n	VKGPVREGDVLTLLESEREARRLR	*	Undertagged	0.5967	1.4033					0.127731	0.729374			#REF!	0.428552	=Epoxomicin / control
Epox2	17.0131	5	1	2777.62	2777.56	40S Ribosomal protein S28	Rps28	Cyto	n	VKGPVREGDVLTLLESEREARRLR	*	Undertagged	0.714015	1.28598					0.114661	0.661026			#REF!	0.387844	=Epoxomicin / control
QRun1	17.3403	5	2	2777.58	2777.56	40S Ribosomal protein S28	Rps28	Cyto	n	VKGPVREGDVLTLLESEREARRLR	*		1.2262	0.773803	0.353587		0.397312	0.250994					#REF!	0.333964	=Q111 expression (het and homo) / Q7
QRun1	16.9772	6	1	2777.59	2777.56	40S Ribosomal protein S28	Rps28	Cyto	n	VKGPVREGDVLTLLESEREARRLR	*	Undertagged	1.00748	0.992522	0.953093		1.0673	po					#REF!	1.0102	=Q111 expression (het and homo) / Q7
QRun1	17.3497	6	2	2777.59	2777.56	40S Ribosomal protein S28	Rps28	Cyto	n	VKGPVREGDVLTLLESEREARRLR	*		1.16535	0.834654	0.321392		0.429211	0.210472					#REF!	0.320358	=Q111 expression (het and homo) / Q7
QRun1	17.3497	7	2	2777.61	2777.56	40S Ribosomal protein S28	Rps28	Cyto	n	VKGPVREGDVLTLLESEREARRLR	*		1.13692	0.863085	0.180243		0.17331	0.114385					<0.2	<0.2	=Q111 expression (het and homo) / Q7
QRun2	17.1679	6	1	2777.58	2777.56	40S Ribosomal protein S28	Rps28	Cyto	n	VKGPVREGDVLTLLESEREARRLR	*	Undertagged	1.07463	0.925373	0.447761		0.746269						#REF!	0.597015	=Q111 expression (het and homo) / Q7
QRun3	17.4199	6	2	2777.56	2777.56	40S Ribosomal protein S28	Rps28	Cyto	n	VKGPVREGDVLTLLESEREARRLR	*		1		0.375	0.4125	0.7125						#REF!	0.5	=Q111 expression (het and homo) / Q7
QRun3	17.1925	7	1	2777.58	2777.56	40S Ribosomal protein S28	Rps28	Cyto	n	VKGPVREGDVLTLLESEREARRLR	*	Undertagged	1		0.39759	0.662651	0.39759						#REF!	0.485944	=Q111 expression (het and homo) / Q7
QRun3	17.1752	3	1	2777.58	2777.56	40S Ribosomal protein S28	Rps28	Cyto	n	VKGPVREGDVLTLLESEREARRLR	*	Undertagged	1		0.625	0.775	0.5375						#REF!	0.645833	=Q111 expression (het and homo) / Q7
QRun3	17.1752	5	1	2777.58	2777.56	40S Ribosomal protein S28	Rps28	Cyto	n	VKGPVREGDVLTLLESEREARRLR	*	Undertagged	1		0.529412	0.764706	0.352941						#REF!	0.54902	=Q111 expression (het and homo) / Q7
QRun3	17.1925	6	1	2777.58	2777.56	40S Ribosomal protein S28	Rps28	Cyto	n	VKGPVREGDVLTLLESEREARRLR	*	Undertagged	1		0.5	0.6875	0.4125						#REF!	0.533333	=Q111 expression (het and homo) / Q7
QRun3	17.1752	4	1	2777.6	2777.56	40S Ribosomal protein S28	Rps28	Cyto	n	VKGPVREGDVLTLLESEREARRLR	*	Undertagged	1		0.5	0.6875	0.375						#REF!	0.520833	=Q111 expression (het and homo) / Q7
QRun4	17.0828	6	1	2777.6	2777.56	40S Ribosomal protein S28	Rps28	Cyto	n	VKGPVREGDVLTLLESEREARRLR	*	Undertagged	1		0.470588		0.647059	0.564706					#REF!	0.560784	=Q111 expression (het and homo) / Q7
QRun4	17.0828	5	1	2777.6	2777.56	40S Ribosomal protein S28	Rps28	Cyto	n	VKGPVREGDVLTLLESEREARRLR	*	Undertagged	1		0.466667		0.666667	0.533333					#REF!	0.555556	=Q111 expression (het and homo) / Q7
Epox2	18.2629	5	2	2867.6	2867.58	40S Ribosomal protein S28	Rps28	Cyto	*m	Ac-MDTSRVQPIKLARVTKVLGRTGSQGQ	c		1.43692	0.563085					0.41258	0.484213			#REF!	0.448396	=Epoxomicin / control
Epox2	16.883	8	1	3604.09	3604.04	40S Ribosomal protein S28	Rps28	Cyto	t	SRSIIRNVKGPVREGDVLTLLESEREARRLR	*	Undertagged	0.807094	1.19291					0.0612306	0.477162			#REF!	0.269196	=Epoxomicin / control
Epox2	16.883	7	1	3604.12	3604.04	40S Ribosomal protein S28	Rps28	Cyto	t	SRSIIRNVKGPVREGDVLTLLESEREARRLR	*	Undertagged	0.793122	1.20688					0.088855	0.547215			#REF!	0.318035	=Epoxomicin / control
Epox2	16.883	6	1	3604.13	3604.04	40S Ribosomal protein S28	Rps28	Cyto	t	SRSIIRNVKGPVREGDVLTLLESEREARRLR	*	Undertagged	0.856825	1.14318					0.110163	0.757047			#REF!	0.433605	=Epoxomicin / control
Bortez	18.075	3	2	1003.57	1003.61	40S ribosomal protein S29	Rps29	Cyto	y	AKDIGFIKL	d	Undertagged	1.0507	0.949296							0.394366	0.256338	#REF!	0.325352	=Bortezomib / control
Epox1	18.8375	3	2	1003.54	1003.61	40S ribosomal protein S29	Rps29	Cyto	y	AKDIGFIKL	d	Undertagged	1.53508	0.464924					0.645575	0.298945			#REF!	0.47226	=Epoxomicin / control
Epox2	18.5468	3	2	1003.56	1003.61	40S ribosomal protein S29	Rps29	Cyto	y	AKDIGFIKL	d	Undertagged	0.533742	1.46626					0.319018	0.0797546			#REF!	0.199387	=Epoxomicin / control
QRun1	17.4636	3	3	1003.6	1003.61	40S ribosomal protein S29	Rps29	Cyto	y	AKDIGFIKL	d		1.2	0.8	0.533333		0.533333	0.266667					#REF!	0.444444	=Q111 expression (het and homo) / Q7
QRun3	18.6188	3	3	1003.58	1003.61	40S ribosomal protein S29	Rps29	Cyto	y	AKDIGFIKL	d		1		0.16	0.2	0.333333						#REF!	0.231111	=Q111 expression (het and homo) / Q7
QRun3	18.5406	3	2	1003.59	1003.61	40S ribosomal protein S29	Rps29	Cyto	y	AKDIGFIKL	d	Undertagged	1		0.333333	0.36	0.24						#REF!	0.311111	=Q111 expression (het and homo) / Q7
Bortez	18.026	3	3	1118.57	1118.63	40S ribosomal protein S29	Rps29	Cyto	y	AKDIGFIKLD	*		0.453461	1.54654							0.869212	0.856802	#REF!	0.863007	=Bortezomib / control
Bortez	18.097	2	2	1118.6	1118.63	40S ribosomal protein S29	Rps29	Cyto	y	AKDIGFIKLD	*	Undertagged	1.10655	0.893451							1.71652	0.8739	#REF!	1.29521	=Bortezomib / control
Epox1	18.3484	3	3	1118.57	1118.63	40S ribosomal protein S29	Rps29	Cyto	y	AKDIGFIKLD	*		0.608782	1.39122					0.0628743	0.104291			<0.2	<0.2	=Epoxomicin / control
Epox2	18.2402	3	3	1118.57	1118.63	40S ribosomal protein S29	Rps29	Cyto	y	AKDIGFIKLD	*		1.49608	0.503916					0.229112	0.375326			#REF!	0.302219	=Epoxomicin / control
QRun1	17.4636	3	3	1118.62	1118.63	40S ribosomal protein S29	Rps29	Cyto	y	AKDIGFIKLD	*		1.21429	0.785714	0.714286		0.714286	0.428571					#REF!	0.619048	=Q111 expression (het and homo) / Q7
QRun3	18.2757	3	3	1118.61	1118.63	40S ribosomal protein S29	Rps29	Cyto	y	AKDIGFIKLD	*		1		0.237288	0.237288	0.423729						#REF!	0.299435	=Q111 expression (het and homo) / Q7
QRun4	18.2755	2	2	1118.63	1118.63	40S ribosomal protein S29	Rps29	Cyto	y	AKDIGFIKLD	*	Undertagged	1		0.275		0.5	0.5					#REF!	0.425	=Q111 expression (het and homo) / Q7
QRun4	26.2659	2	1	1603.84	1603.84	60S acidic ribosomal protein P1	Rplp1	Cyto	a	AGVSVEPFWPGLFAK	a	Undertagged	1		0.414634		0.609756	0.560976					#REF!	0.528455	=Q111 expression (het and homo) / Q7
Bortez	27.292	2	1	1674.89	1674.88	60S acidic ribosomal protein P1	Rplp1	Cyto	a	AGVSVEPFWPGLFAKA	l	Undertagged	0.84399	1.15601							nd	nd	<0.2	<0.2	=Bortezomib / control
QRun3	26.9242	2	1	1674.88	1674.88	60S acidic ribosomal protein P1	Rplp1	Cyto	a	AGVSVEPFWPGLFAKA	l	Undertagged	1		0.4375	0.4625	0.375						#REF!	0.425	=Q111 expression (het and homo) / Q7
QRun4	26.8946	2	1	1674.88	1674.88	60S acidic ribosomal protein P1	Rplp1	Cyto	a	AGVSVEPFWPGLFAKA	l	Undertagged	1		0.454545		0.848485	0.636364					#REF!	0.646465	=Q111 expression (het and homo) / Q7
QRun3	29.8592	2	2	1787.95	1787.96	60S acidic ribosomal protein P1	Rplp1	Cyto	a	AGVSVEPFWPGLFAKAL	a		1		0.25	0.25	0.3125						#REF!	0.270833	=Q111 expression (het and homo) / Q7
QRun3	29.9495	2	1	1787.96	1787.96	60S acidic ribosomal protein P1	Rplp1	Cyto	a	AGVSVEPFWPGLFAKAL	a	Undertagged	1		0.45977	0.574713	0.229885						#REF!	0.421456	=Q111 expression (het and homo) / Q7
QRun4	30.1109	2	1	1787.96	1787.96	60S acidic ribosomal protein P1	Rplp1	Cyto	a	AGVSVEPFWPGLFAKAL	a	Undertagged	1		0.366667		0.5	0.416667					#REF!	0.427778	=Q111 expression (het and homo) / Q7
Bortez	23.722	4	3	2349.24	2349.28	60S acidic ribosomal protein P1	Rplp1	Cyto	a	LILHDDEVTVTEDKINALIKA	a		0.510705	1.4893							0.155614	0.266319	#REF!	0.210966	=Bortezomib / control
Epox2	23.3313	4	3	2349.26	2349.28	60S acidic ribosomal protein P1	Rplp1	Cyto	a	LILHDDEVTVTEDKINALIKA	a		1.41794	0.582059					0.207951	0			<0.2	<0.2	=Epoxomicin / control
Epox2	22.8227	4	2	2349.29	2349.28	60S acidic ribosomal protein P1	Rplp1	Cyto	a	LILHDDEVTVTEDKINALIKA	a	Undertagged	0.794721	1.20528					nd	nd			<0.2	<0.2	=Epoxomicin / control
QRun1	23.865	4	3	2349.29	2349.28	60S acidic ribosomal protein P1	Rplp1	Cyto	a	LILHDDEVTVTEDKINALIKA	a		1.10345	0.896552	0.358621		0.551724	0.482759					#REF!	0.464368	=Q111 expression (het and homo) / Q7
QRun3	22.8339	4	2	2349.28	2349.28	60S acidic ribosomal protein P1	Rplp1	Cyto	a	LILHDDEVTVTEDKINALIKA	a	Undertagged	1		0.266667	0.4	0.333333						#REF!	0.333333	=Q111 expression (het and homo) / Q7
QRun3	23.5994	4	3	2349.28	2349.28	60S acidic ribosomal protein P1	Rplp1	Cyto	a	LILHDDEVTVTEDKINALIKA	a		1		0.215686	0.156863	0.411765						#REF!	0.261438	=Q111 expression (het and homo) / Q7
QRun4	23.6073	4	3	2349.27	2349.28	60S acidic ribosomal protein P1	Rplp1	Cyto	a	LILHDDEVTVTEDKINALIKA	a		1		0.204082		0.22449	0.142857					#REF!	<0.2	=Q111 expression (het and homo) / Q7
Bortez	23.684	4	3	2420.3	2420.32	60S acidic ribosomal protein P1	Rplp1	Cyto	s	ALILHDDEVTVTEDKINALIKA	a		0.58406	1.41594							0.187669	0.173233	<0.2	<0.2	=Bortezomib / control
Bortez	23.441	4	2	2420.33	2420.32	60S acidic ribosomal protein P1	Rplp1	Cyto	s	ALILHDDEVTVTEDKINALIKA	a	Undertagged	1.31836	0.681637							0.181922	0.180785	<0.2	<0.2	=Bortezomib / control
Bortez	23.688	3	3	2420.34	2420.32	60S acidic ribosomal protein P1	Rplp1	Cyto	s	ALILHDDEVTVTEDKINALIKA	a		0.634581	1.36542							nd	nd	<0.2	<0.2	=Bortezomib / control
Epox1	23.1129	4	3	2420.29	2420.32	60S acidic ribosomal protein P1	Rplp1	Cyto	s	ALILHDDEVTVTEDKINALIKA	a		0.759602	1.2404					nd	0.0483642			<0.2	<0.2	=Epoxomicin / control
Epox2	23.3165	4	3	2420.27	2420.32	60S acidic ribosomal protein P1	Rplp1	Cyto	s	ALILHDDEVTVTEDKINALIKA	a		1.30751	0.692495					0.213793	0.147262			<0.2	<0.2	=Epoxomicin / control
Epox2	23.147	4	2	2420.34	2420.32	60S acidic ribosomal protein P1	Rplp1	Cyto	s	ALILHDDEVTVTEDKINALIKA	a	Undertagged	0.416842	1.58316					0.204632	0.565895			#REF!	0.385263	=Epoxomicin / control
QRun1	23.8039	4	3	2420.32	2420.32	60S acidic ribosomal protein P1	Rplp1	Cyto	s	ALILHDDEVTVTEDKINALIKA	a		1.14286	0.857143	0.514286		0.6	0.357143					#REF!	0.490476	=Q111 expression (het and homo) / Q7
QRun1	23.8133	3	3	2420.33	2420.32	60S acidic ribosomal protein P1	Rplp1	Cyto	s	ALILHDDEVTVTEDKINALIKA	a		1.13043	0.869565	0.521739		0.695652	0.434783					#REF!	0.550725	=Q111 expression (het and homo) / Q7
QRun3	23.5375	4	3	2420.3	2420.32	60S acidic ribosomal protein P1	Rplp1	Cyto	s	ALILHDDEVTVTEDKINALIKA	a		1		0.283019	0.320755	0.358491						#REF!	0.320755	=Q111 expression (het and homo) / Q7
QRun3	23.238	4	2	2420.31	2420.32	60S acidic ribosomal protein P1	Rplp1	Cyto	s	ALILHDDEVTVTEDKINALIKA	a	Undertagged	1		0.4125	0.375	0.25						#REF!	0.345833	=Q111 expression (het and homo) / Q7
QRun4	23.5155	4	3	2420.3	2420.32	60S acidic ribosomal protein P1	Rplp1	Cyto	s	ALILHDDEVTVTEDKINALIKA	a		1		0.217391		0.173913	0.173913					#REF!	<0.2	=Q111 expression (het and homo) / Q7
QRun4	23.3101	4	2	2420.33	2420.32	60S acidic ribosomal protein P1	Rplp1	Cyto	s	ALILHDDEVTVTEDKINALIKA	a	Undertagged	1		0.555556		0.694444	0.833333					#REF!	0.694444	=Q111 expression (het and homo) / Q7
Bortez	23.505	4	2	2507.37	2507.35	60S acidic ribosomal protein P1	Rplp1	Cyto	y	SALILHDDEVTVTEDKINALIKA	a	Undertagged	1.07067	0.929333							0.409001	0.309514	#REF!	0.359258	=Bortezomib / control
QRun3	23.3192	4	2	2507.33	2507.35	60S acidic ribosomal protein P1	Rplp1	Cyto	y	SALILHDDEVTVTEDKINALIKA	a	Undertagged	1		0.38961	0.415584	0.324675						#REF!	0.376623	=Q111 expression (het and homo) / Q7
QRun4	23.3456	4	2	2507.35	2507.35	60S acidic ribosomal protein P1	Rplp1	Cyto	y	SALILHDDEVTVTEDKINALIKA	a	Undertagged	1		0.266667		0.4	0.4					#REF!	0.355556	=Q111 expression (het and homo) / Q7
Bortez	21.828	3	2	1785.91	1785.91	60S acidic ribosomal protein P2	Rplp2	Cyto	v	GIEADDDRLNKVISEL	n		0.681926	1.31807							0.726867	0.768458	#REF!	0.747662	=Bortezomib / control
Epox1	21.3623	3	2	1785.9	1785.91	60S acidic ribosomal protein P2	Rplp2	Cyto	v	GIEADDDRLNKVISEL	n		0.894661	1.10534					0.0865801	0.0519481			<0.2	<0.2	=Epoxomicin / control
Epox2	21.5235	3	2	1785.89	1785.91	60S acidic ribosomal protein P2	Rplp2	Cyto	v	GIEADDDRLNKVISEL	n		1.1398	0.860204					0.105542	0.0991932			<0.2	<0.2	=Epoxomicin / control
QRun3	21.4918	3	2	1785.9	1785.91	60S acidic ribosomal protein P2	Rplp2	Cyto	v	GIEADDDRLNKVISEL	n		1		0.264368	0.264368	0.402299						#REF!	0.310345	=Q111 expression (het and homo) / Q7
QRun4	21.4533	3	2	1785.93	1785.91	60S acidic ribosomal protein P2	Rplp2	Cyto	v	GIEADDDRLNKVISEL	n		1		0.307692		0.384615	0.384615					#REF!	0.358974	=Q111 expression (het and homo) / Q7
Bortez	18.431	3	1	1557.91	1557.89	60S Ribosomal protein L40 (CEP52)	Uba52	Cyto	g	IIEPSLRQLAQKY	n	Undertagged	1.07753	0.922472							0.503751	0.307967	#REF!	0.405859	=Bortezomib / control
QRun4	18.3558	3	1	1557.9	1557.89	60S Ribosomal protein L40 (CEP52)	Uba52	Cyto	g	IIEPSLRQLAQKY	n	Undertagged	1		0.428571		0.785714	0.714286					#REF!	0.642857	=Q111 expression (het and homo) / Q7
QRun4	24.3611	2	1	1481.73	1481.73	Acidic leucine-rich nuclear phosphoprotein 32 family member A	Anp32a	Nuc	*m	Ac-MEMDKRIYLEL	r		1		0.357143		0.357143	0.357143					#REF!	0.357143	=Q111 expression (het and homo) / Q7
Epox1	19.3137	2	1	806.486	806.49	Actin	Actb	Cyto	r	GILTLKY	p		1.2369	0.763103					0.257862	0.21174			#REF!	0.234801	=Epoxomicin / control
Bortez	17.027	3	3	2352.13	2352.17	Actin (beta or gamma)	Actb	Cyto	v	GMGQKDSYVGDEAQSKRGILTL	k		0.619543	1.38046							1.67983	1.36383	#REF!	1.52183	=Bortezomib / control
Bortez	17.046	4	3	2352.17	2352.17	Actin (beta or gamma)	Actb	Cyto	v	GMGQKDSYVGDEAQSKRGILTL	k		0.799652	1.20035							1.61756	1.42547	#REF!	1.52151	=Bortezomib / control
Epox1	17.2816	4	3	2352.15	2352.17	Actin (beta or gamma)	Actb	Cyto	v	GMGQKDSYVGDEAQSKRGILTL	k		0.87	1.13					0.238333	0.325			#REF!	0.281667	=Epoxomicin / control
Epox2	17.1264	3	3	2352.14	2352.17	Actin (beta or gamma)	Actb	Cyto	v	GMGQKDSYVGDEAQSKRGILTL	k		1.50725	0.492754					0.705314	0.463768			#REF!	0.584541	=Epoxomicin / control
Epox2	17.1235	4	3	2352.16	2352.17	Actin (beta or gamma)	Actb	Cyto	v	GMGQKDSYVGDEAQSKRGILTL	k		1.23122	0.768779					0.349765	0.559859			#REF!	0.454812	=Epoxomicin / control
QRun3	17.2534	3	3	2352.16	2352.17	Actin (beta or gamma)	Actb	Cyto	v	GMGQKDSYVGDEAQSKRGILTL	k		1		0.375	0.375	0.4375						#REF!	0.395833	=Q111 expression (het and homo) / Q7
QRun3	17.2534	4	3	2352.17	2352.17	Actin (beta or gamma)	Actb	Cyto	v	GMGQKDSYVGDEAQSKRGILTL	k		1		0.373333	0.373333	0.4						#REF!	0.382222	=Q111 expression (het and homo) / Q7
Epox1	13.5591	4	2	2506.19	2506.17	Actin, alpha	Acta1	Cyto	r	HQGVMVGMGQKDSYVGDEAQSKR	g	Undertagged	1.37431	0.625687					0.30605	0.27111			#REF!	0.28858	=Epoxomicin / control
Epox1	13.5591	5	2	2506.2	2506.17	Actin, alpha	Acta1	Cyto	r	HQGVMVGMGQKDSYVGDEAQSKR	g	Undertagged	1.37834	0.621662					0.342518	0.269818			#REF!	0.306168	=Epoxomicin / control
QRun1	13.8917	3	2	2506.18	2506.17	Actin, alpha	Acta1	Cyto	r	HQGVMVGMGQKDSYVGDEAQSKR	g	Undertagged	1.13333	0.866667	nd		0.6	1.2					#REF!	0.6	=Q111 expression (het and homo) / Q7
QRun1	13.8917	4	2	2506.19	2506.17	Actin, alpha	Acta1	Cyto	r	HQGVMVGMGQKDSYVGDEAQSKR	g	Undertagged	1.07692	0.923077	nd		0.538462	1.23077					#REF!	0.589744	=Q111 expression (het and homo) / Q7
Bortez	20.721	3	1	1633.89	1633.87	Actin, gamma	Actg1	Cyto	c	DVDIRKDLYANTVL	s	Undertagged	1.02383	0.97617							0.339574	0.182128	#REF!	0.260851	=Bortezomib / control
Bortez	20.725	2	1	1633.9	1633.87	Actin, gamma	Actg1	Cyto	c	DVDIRKDLYANTVL	s	Undertagged	1.11306	0.88694							0.699805	1.06433	#REF!	0.882066	=Bortezomib / control
Epox1	20.1922	3	1	1633.9	1633.87	Actin, gamma	Actg1	Cyto	c	DVDIRKDLYANTVL	s	Undertagged	1.23152	0.768478					0.299559	0.204601			#REF!	0.25208	=Epoxomicin / control
Epox1	20.1995	2	1	1633.91	1633.87	Actin, gamma	Actg1	Cyto	c	DVDIRKDLYANTVL	s	Undertagged	1.02759	0.972414					0.358621	0.551724			#REF!	0.455172	=Epoxomicin / control
Epox2	20.3683	2	1	1633.88	1633.87	Actin, gamma	Actg1	Cyto	c	DVDIRKDLYANTVL	s	Undertagged	0.921101	1.0789					0.711927	0.66789			#REF!	0.689908	=Epoxomicin / control
Epox2	20.3545	3	1	1633.88	1633.87	Actin, gamma	Actg1	Cyto	c	DVDIRKDLYANTVL	s	Undertagged	0.758458	1.24154					0.292683	0.387884			#REF!	0.340283	=Epoxomicin / control
QRun3	20.5142	2	1	1633.88	1633.87	Actin, gamma	Actg1	Cyto	c	DVDIRKDLYANTVL	s	Undertagged	1		0.625	0.625	0.35						#REF!	0.533333	=Q111 expression (het and homo) / Q7
QRun3	20.4969	3	1	1633.88	1633.87	Actin, gamma	Actg1	Cyto	c	DVDIRKDLYANTVL	s	Undertagged	1		0.647059	0.823529	0.376471						#REF!	0.615686	=Q111 expression (het and homo) / Q7
QRun4	20.4941	3	1	1633.85	1633.87	Actin, gamma	Actg1	Cyto	c	DVDIRKDLYANTVL	s	Undertagged	1		0.615385		0.615385	0.538462					#REF!	0.589744	=Q111 expression (het and homo) / Q7
QRun3	25.9029	4	2	2645.32	2645.31	Activated RNA polymerase II transcriptional coactivator p15	Sub1	Nuc	l	NMEQWSQLKEQISDIDDAVRKL	*	Undertagged	1		0.3125	0.3375	0.5						#REF!	0.383333	=Q111 expression (het and homo) / Q7
QRun4	25.8687	4	2	2645.33	2645.31	Activated RNA polymerase II transcriptional coactivator p15	Sub1	Nuc	l	NMEQWSQLKEQISDIDDAVRKL	*	Undertagged	1		0.5		0.857143	0.857143					#REF!	0.738095	=Q111 expression (het and homo) / Q7
QRun1	17.5247	3	3	1286.71	1286.69	ATP synthase subunit f	Atp5j2	Mito	d	PKFEVIDKPQS	*		1.1875	0.8125	0.375		0.4375	0.1875					#REF!	0.333333	=Q111 expression (het and homo) / Q7
Bortez	18.943	2	1	971.528	971.565	Barrier-to-autointegration factor	Banf1	Nuc	s	LAGIGDVLSK	r	Undertagged	0.77193	1.22807							2.91491	1.89386	#REF!	2.40439	=Bortezomib / control
Bortez	21.3	4	2	3080.59	3080.56	Barrier-to-autointegration factor	Banf1	Nuc	*m	Ac-TTSQKHRDFVAEPMGEKPVGSLAGIGDVL	s		0.934606	1.06539							0.895313	0.948077	#REF!	0.921695	=Bortezomib / control
Epox2	21.2801	4	2	3080.56	3080.56	Barrier-to-autointegration factor	Banf1	Nuc	*m	Ac-TTSQKHRDFVAEPMGEKPVGSLAGIGDVL	s		1.08149	0.918506					0.360316	0.267648			#REF!	0.313982	=Epoxomicin / control
QRun1	20.9228	3	2	3080.58	3080.56	Barrier-to-autointegration factor	Banf1	Nuc	*m	Ac-TTSQKHRDFVAEPMGEKPVGSLAGIGDVL	s		1.15385	0.846154	nd		1	1					#REF!	0.666667	=Q111 expression (het and homo) / Q7
QRun1	20.9639	4	2	3080.59	3080.56	Barrier-to-autointegration factor	Banf1	Nuc	*m	Ac-TTSQKHRDFVAEPMGEKPVGSLAGIGDVL	s		1	1	nd		0.5	0.833333					#REF!	0.444444	=Q111 expression (het and homo) / Q7
QRun4	20.7006	3	2	3080.58	3080.56	Barrier-to-autointegration factor	Banf1	Nuc	*m	Ac-TTSQKHRDFVAEPMGEKPVGSLAGIGDVL	s		1		0.428571		0.714286	0.714286					#REF!	0.619048	=Q111 expression (het and homo) / Q7
QRun4	20.7006	4	2	3080.59	3080.56	Barrier-to-autointegration factor	Banf1	Nuc	*m	Ac-TTSQKHRDFVAEPMGEKPVGSLAGIGDVL	s		1		0.5		0.666667	0.75					#REF!	0.638889	=Q111 expression (het and homo) / Q7
QRun3	29.9495	3	2	1999.03	1999.03	Cdc42 effector protein 3	Cdc42ep3	Cyto	l	DLGPSLLDEVLNVMDKNK	*	Undertagged	1		0.365385	0.442308	0.153846						#REF!	0.320513	=Q111 expression (het and homo) / Q7
QRun4	30.1109	3	2	1999.04	1999.03	Cdc42 effector protein 3	Cdc42ep3	Cyto	l	DLGPSLLDEVLNVMDKNK	*	Undertagged	1		0.428571		0.214286	0.142857					#REF!	0.261905	=Q111 expression (het and homo) / Q7
Bortez	19.183	2	1	1403.86	1403.85	Clathrin light chain A	Clta	Cyto	r	SVLISLKQAPLVH	*	Undertagged	1.0725	0.927498							1.22926	0.913129	#REF!	1.0712	=Bortezomib / control
Epox1	19.471	2	1	1403.87	1403.85	Clathrin light chain A	Clta	Cyto	r	SVLISLKQAPLVH	*	Undertagged	0.9511	1.0489					0.767726	1.21027			#REF!	0.988998	=Epoxomicin / control
QRun1	18.3872	2	1	1403.86	1403.85	Clathrin light chain A	Clta	Cyto	r	SVLISLKQAPLVH	*	Undertagged	1.09836	0.901639	0.409836		0.557377	0.704918					#REF!	0.557377	=Q111 expression (het and homo) / Q7
Bortez	19.183	3	1	1403.85	1403.86	Clathrin light chain A	Clta	Cyto	r	SVLISLKQAPLVH	*	Undertagged	0.968535	1.03146							1.29226	1.15879	#REF!	1.22552	=Bortezomib / control
Epox1	19.471	3	1	1403.86	1403.86	Clathrin light chain A	Clta	Cyto	r	SVLISLKQAPLVH	*	Undertagged	1.04662	0.95338					0.819129	1.23684			#REF!	1.02799	=Epoxomicin / control
Epox2	19.359	3	1	1403.86	1403.86	Clathrin light chain A	Clta	Cyto	r	SVLISLKQAPLVH	*	Undertagged	0.780737	1.21926					1.40397	1.217			#REF!	1.31048	=Epoxomicin / control
QRun3	19.0503	3	1	1403.85	1403.86	Clathrin light chain A	Clta	Cyto	r	SVLISLKQAPLVH	*	Undertagged	1		0.890411	0.958904	0.684932						#REF!	0.844749	=Q111 expression (het and homo) / Q7
QRun1	23.5466	3	2	2133.15	2133.13	Cofilin, non-muscle isoform (Cofilin-1)	Cfl1	Cyto	*m	Ac-ASGVAVSDGVIKVFNDMKVR	k		1.125	0.875	0.3875		0.5	0.5625					#REF!	0.483333	=Q111 expression (het and homo) / Q7
Epox2	21.8774	4	3	2348.21	2348.25	Cofilin, non-muscle isoform (Cofilin-1)	Cfl1	Cyto	*m	Ac-ASGVAVSDGVIKVFNDMKVRKS	s		0.840797	1.1592					0.798372	0.92222			#REF!	0.860296	=Epoxomicin / control
Bortez	26.335	3	2	2567.31	2567.32	Cofilin, non-muscle isoform (Cofilin-1)	Cfl1	Cyto	g	KEILVGDVGQTVDDPYTTFVKML	p	Undertagged	1.16148	0.838521							nd	0.128405	<0.2	<0.2	=Bortezomib / control
Epox2	25.9158	3	2	2567.34	2567.32	Cofilin, non-muscle isoform (Cofilin-1)	Cfl1	Cyto	g	KEILVGDVGQTVDDPYTTFVKML	p	Undertagged	0.808511	1.19149					0	0.324468			<0.2	<0.2	=Epoxomicin / control
QRun3	26.106	3	2	2567.31	2567.32	Cofilin, non-muscle isoform (Cofilin-1)	Cfl1	Cyto	g	KEILVGDVGQTVDDPYTTFVKML	p	Undertagged	1		0.506667	0.466667	0.6						#REF!	0.524444	=Q111 expression (het and homo) / Q7
QRun4	26.122	3	2	2567.31	2567.32	Cofilin, non-muscle isoform (Cofilin-1)	Cfl1	Cyto	g	KEILVGDVGQTVDDPYTTFVKML	p	Undertagged	1		0.46		1.2	1.26					#REF!	0.973333	=Q111 expression (het and homo) / Q7
QRun4	25.2608	3	1	1962.97	1962.96	Complement component 1 Q subcomponent-binding protein, mitochondrial	C1qbp	Mito	a	LHTEGDKAFVEFLTDEI	k	Undertagged	1		0.266667		0.5	0.4					#REF!	0.388889	=Q111 expression (het and homo) / Q7
Bortez	22.405	2	1	1346.66	1346.65	Cytochrome C oxidase subunit 5a	Cox5a	Mito	y	FNKPDIDAWEL	r	Undertagged	0.89225	1.10775							0.618526	0.750851	#REF!	0.684688	=Bortezomib / control
Bortez	19.859	2	2	1356.68	1356.71	Cytochrome C oxidase subunit 5a	Cox5a	Mito	l	GISTPEELGLDKV	*		0.614984	1.38502							0.322749	0.322004	#REF!	0.322377	=Bortezomib / control
Bortez	19.59	2	1	1356.71	1356.71	Cytochrome C oxidase subunit 5a	Cox5a	Mito	l	GISTPEELGLDKV	*	Undertagged	1.54014	0.459861							0.254604	0.214554	#REF!	0.234579	=Bortezomib / control
Epox1	19.7745	2	2	1356.67	1356.71	Cytochrome C oxidase subunit 5a	Cox5a	Mito	l	GISTPEELGLDKV	*		0.785693	1.21431					0.122588	0.189374			<0.2	<0.2	=Epoxomicin / control
Epox2	19.8193	2	2	1356.68	1356.71	Cytochrome C oxidase subunit 5a	Cox5a	Mito	l	GISTPEELGLDKV	*		1.26471	0.735289					0.150357	0.165266			<0.2	<0.2	=Epoxomicin / control
QRun1	19.6256	2	2	1356.72	1356.71	Cytochrome C oxidase subunit 5a	Cox5a	Mito	l	GISTPEELGLDKV	*		1.38462	0.615385	0.615385		0.538462	0.461538					#REF!	0.538462	=Q111 expression (het and homo) / Q7
QRun2	19.7824	2	2	1356.66	1356.71	Cytochrome C oxidase subunit 5a	Cox5a	Mito	l	GISTPEELGLDKV	*		1.11111	0.888889	0.634921		0.539683						#REF!	0.587302	=Q111 expression (het and homo) / Q7
QRun3	19.702	2	2	1356.71	1356.71	Cytochrome C oxidase subunit 5a	Cox5a	Mito	l	GISTPEELGLDKV	*		1		0.270588	0.258824	0.294118						#REF!	0.27451	=Q111 expression (het and homo) / Q7
QRun4	19.5527	2	2	1356.71	1356.71	Cytochrome C oxidase subunit 5a	Cox5a	Mito	l	GISTPEELGLDKV	*		1		0.25641		0.192308	0.205128					#REF!	0.217949	=Q111 expression (het and homo) / Q7
QRun4	19.3431	2	1	1356.72	1356.71	Cytochrome C oxidase subunit 5a	Cox5a	Mito	l	GISTPEELGLDKV	*	Undertagged	1		0.533333		0.733333	0.866667					#REF!	0.711111	=Q111 expression (het and homo) / Q7
Bortez	22.715	3	1	1619.95	1619.92	Cytochrome C oxidase subunit 5a	Cox5a	Mito	y	DLVPEPKIIDAALRA	c	Undertagged	0.902769	1.09723							0.521846	0.396308	#REF!	0.459077	=Bortezomib / control
Epox1	22.2408	3	1	1619.94	1619.92	Cytochrome C oxidase subunit 5a	Cox5a	Mito	y	DLVPEPKIIDAALRA	c	Undertagged	1.02857	0.971429					0.62069	0.193103			#REF!	0.406897	=Epoxomicin / control
Epox2	22.4974	3	1	1619.91	1619.92	Cytochrome C oxidase subunit 5a	Cox5a	Mito	y	DLVPEPKIIDAALRA	c	Undertagged	1.07478	0.925217					0.24	0.377391			#REF!	0.308696	=Epoxomicin / control
QRun3	21.9233	3	1	1619.93	1619.92	Cytochrome C oxidase subunit 5a	Cox5a	Mito	y	DLVPEPKIIDAALRA	c	Undertagged	1		0.61039	0.584416	0.38961						#REF!	0.528139	=Q111 expression (het and homo) / Q7
QRun4	21.9767	3	1	1619.91	1619.92	Cytochrome C oxidase subunit 5a	Cox5a	Mito	y	DLVPEPKIIDAALRA	c	Undertagged	1		0.5		0.583333	0.5					#REF!	0.527778	=Q111 expression (het and homo) / Q7
Bortez	17.382	4	2	1630.84	1630.85	Cytochrome C oxidase subunit 5a	Cox5a	Mito	y	FNKPDIDAWELRK	g	Undertagged	1.01695	0.983051							2.77627	2.33559	#REF!	2.55593	=Bortezomib / control
Bortez	22.056	3	2	2180.16	2180.17	Cytochrome C oxidase subunit 5a	Cox5a	Mito	l	RPTLNELGISTPEELGLDKV	*		0.59795	1.40205							0.362427	0.335827	#REF!	0.349127	=Bortezomib / control
Bortez	21.929	3	1	2180.22	2180.17	Cytochrome C oxidase subunit 5a	Cox5a	Mito	l	RPTLNELGISTPEELGLDKV	*	Undertagged	1.09808	0.901917							0.305711	0.264327	#REF!	0.285019	=Bortezomib / control
Epox1	21.7728	3	2	2180.18	2180.17	Cytochrome C oxidase subunit 5a	Cox5a	Mito	l	RPTLNELGISTPEELGLDKV	*		0.539368	1.46063					0.130127	0.121641			<0.2	<0.2	=Epoxomicin / control
Epox1	21.643	3	1	2180.22	2180.17	Cytochrome C oxidase subunit 5a	Cox5a	Mito	l	RPTLNELGISTPEELGLDKV	*	Undertagged	1.33203	0.667969					0.851562	0.611328			#REF!	0.731445	=Epoxomicin / control
Epox2	21.9001	3	2	2180.12	2180.17	Cytochrome C oxidase subunit 5a	Cox5a	Mito	l	RPTLNELGISTPEELGLDKV	*		1.48288	0.517117					0.148622	0.224325			<0.2	<0.2	=Epoxomicin / control
Epox2	21.7562	3	1	2180.19	2180.17	Cytochrome C oxidase subunit 5a	Cox5a	Mito	l	RPTLNELGISTPEELGLDKV	*	Undertagged	0.621237	1.37876					0.183889	0.47559			#REF!	0.32974	=Epoxomicin / control
QRun1	21.8052	3	2	2180.16	2180.17	Cytochrome C oxidase subunit 5a	Cox5a	Mito	l	RPTLNELGISTPEELGLDKV	*		1.28	0.72	0.64		0.72	0.48					#REF!	0.613333	=Q111 expression (het and homo) / Q7
QRun3	21.3497	3	2	2180.16	2180.17	Cytochrome C oxidase subunit 5a	Cox5a	Mito	l	RPTLNELGISTPEELGLDKV	*		1		0.333333	0.333333	0.5						#REF!	0.388889	=Q111 expression (het and homo) / Q7
QRun3	21.2888	3	1	2180.17	2180.17	Cytochrome C oxidase subunit 5a	Cox5a	Mito	l	RPTLNELGISTPEELGLDKV	*	Undertagged	1		0.470588	0.588235	0.352941						#REF!	0.470588	=Q111 expression (het and homo) / Q7
QRun4	21.3073	3	1	2180.18	2180.17	Cytochrome C oxidase subunit 5a	Cox5a	Mito	l	RPTLNELGISTPEELGLDKV	*	Undertagged	1		0.428571		0.571429	0.5					#REF!	0.5	=Q111 expression (het and homo) / Q7
Bortez	23.251	3	2	2293.25	2293.25	Cytochrome C oxidase subunit 5a	Cox5a	Mito	e	LRPTLNELGISTPEELGLDKV	*		0.554393	1.44561							1.30335	1.65481	#REF!	1.47908	=Bortezomib / control
Bortez	22.697	3	1	2293.29	2293.25	Cytochrome C oxidase subunit 5a	Cox5a	Mito	e	LRPTLNELGISTPEELGLDKV	*	Undertagged	0.994338	1.00566							1.52395	1.42247	#REF!	1.47321	=Bortezomib / control
Epox1	22.2756	3	1	2293.3	2293.25	Cytochrome C oxidase subunit 5a	Cox5a	Mito	e	LRPTLNELGISTPEELGLDKV	*	Undertagged	1.38532	0.614679					2.29817	3.01376			#REF!	2.65596	=Epoxomicin / control
Epox2	22.9577	3	2	2293.26	2293.25	Cytochrome C oxidase subunit 5a	Cox5a	Mito	e	LRPTLNELGISTPEELGLDKV	*		1.21444	0.785563					1.17834	1.45435			#REF!	1.31635	=Epoxomicin / control
Epox2	22.5191	3	1	2293.28	2293.25	Cytochrome C oxidase subunit 5a	Cox5a	Mito	e	LRPTLNELGISTPEELGLDKV	*	Undertagged	1.01958	0.980423					1.32801	1.73951			#REF!	1.53376	=Epoxomicin / control
QRun3	21.8797	3	1	2293.24	2293.25	Cytochrome C oxidase subunit 5a	Cox5a	Mito	e	LRPTLNELGISTPEELGLDKV	*	Undertagged	1		0.333333	0.545455	0.363636						#REF!	0.414141	=Q111 expression (het and homo) / Q7
QRun4	21.8964	3	1	2293.28	2293.25	Cytochrome C oxidase subunit 5a	Cox5a	Mito	e	LRPTLNELGISTPEELGLDKV	*	Undertagged	1		0.428571		0.571429	0.485714					#REF!	0.495238	=Q111 expression (het and homo) / Q7
Bortez	23.191	3	1	2550.4	2550.35	Cytochrome C oxidase subunit 5a	Cox5a	Mito	i	QELRPTLNELGISTPEELGLDKV	*	Undertagged	1.01284	0.987159							0.792937	0.841091	#REF!	0.817014	=Bortezomib / control
Bortez	17.274	3	3	1363.66	1363.73	Cytochrome C oxidase subunit 6b	Cox6b1	Mito	*m	Ac-AEDIKTKIKNY	k		0.942216	1.05778							1.39317	1.10169	#REF!	1.24743	=Bortezomib / control
Epox1	17.3392	3	3	1363.68	1363.73	Cytochrome C oxidase subunit 6b	Cox6b1	Mito	*m	Ac-AEDIKTKIKNY	k		1.03207	0.967926					0.503126	0.442512			#REF!	0.472819	=Epoxomicin / control
Epox2	17.2555	3	3	1363.68	1363.73	Cytochrome C oxidase subunit 6b	Cox6b1	Mito	*m	Ac-AEDIKTKIKNY	k		1.23889	0.761106					0.715563	0.661917			#REF!	0.68874	=Epoxomicin / control
QRun1	17.4119	3	3	1363.73	1363.73	Cytochrome C oxidase subunit 6b	Cox6b1	Mito	*m	Ac-AEDIKTKIKNY	k		1.33333	0.666667	nd		0.592593	0.666667					#REF!	0.419753	=Q111 expression (het and homo) / Q7
QRun3	17.5183	3	3	1363.72	1363.73	Cytochrome C oxidase subunit 6b	Cox6b1	Mito	*m	Ac-AEDIKTKIKNY	k		1		0.4	0.333333	0.5						#REF!	0.411111	=Q111 expression (het and homo) / Q7
QRun4	17.334	3	3	1363.71	1363.73	Cytochrome C oxidase subunit 6b	Cox6b1	Mito	*m	Ac-AEDIKTKIKNY	k		1		0.4		0.533333	0.666667					#REF!	0.533333	=Q111 expression (het and homo) / Q7
Bortez	20.103	3	1	1860.96	1860.93	Cytochrome C oxidase subunit 6b	Cox6b1	Mito	w	VSAWDDRIAEGTFPGKI	*	Undertagged	1.1339	0.866104							0.669079	0.673904	#REF!	0.671492	=Bortezomib / control
Epox1	19.9664	3	1	1860.99	1860.93	Cytochrome C oxidase subunit 6b	Cox6b1	Mito	w	VSAWDDRIAEGTFPGKI	*	Undertagged	1.3212	0.678799					0.842584	0.731574			#REF!	0.787079	=Epoxomicin / control
QRun3	19.8614	3	1	1860.95	1860.93	Cytochrome C oxidase subunit 6b	Cox6b1	Mito	w	VSAWDDRIAEGTFPGKI	*	Undertagged	1		0.5	0.5	0.5625						#REF!	0.520833	=Q111 expression (het and homo) / Q7
QRun4	19.7789	2	1	1860.95	1860.93	Cytochrome C oxidase subunit 6b	Cox6b1	Mito	w	VSAWDDRIAEGTFPGKI	*	Undertagged	1		0.666667		1	1					#REF!	0.888889	=Q111 expression (het and homo) / Q7
QRun4	19.8425	3	1	1860.95	1860.93	Cytochrome C oxidase subunit 6b	Cox6b1	Mito	w	VSAWDDRIAEGTFPGKI	*	Undertagged	1		0.5		0.75	0.883333					#REF!	0.711111	=Q111 expression (het and homo) / Q7
Bortez	19.631	3	2	1674.82	1674.84	Cytochrome C oxidase subunit 6b	Cox6b1	Mito	s	AWDDRIAEGTFPGKI	*		0.628657	1.37134							0.362591	0.368592	#REF!	0.365591	=Bortezomib / control
Bortez	19.769	3	1	1674.86	1674.84	Cytochrome C oxidase subunit 6b	Cox6b1	Mito	s	AWDDRIAEGTFPGKI	*	Undertagged	1.16795	0.832054							0.251765	0.1965	#REF!	0.224133	=Bortezomib / control
Epox1	19.6684	3	2	1674.83	1674.84	Cytochrome C oxidase subunit 6b	Cox6b1	Mito	s	AWDDRIAEGTFPGKI	*		0.757455	1.24255					0.136489	0.101445			<0.2	<0.2	=Epoxomicin / control
Epox1	19.6684	3	1	1674.86	1674.84	Cytochrome C oxidase subunit 6b	Cox6b1	Mito	s	AWDDRIAEGTFPGKI	*	Undertagged	1.2576	0.742404					0.739762	0.422721			#REF!	0.581242	=Epoxomicin / control
Epox2	19.6202	3	2	1674.83	1674.84	Cytochrome C oxidase subunit 6b	Cox6b1	Mito	s	AWDDRIAEGTFPGKI	*		1.49983	0.500171					0.548751	0.437222			#REF!	0.492987	=Epoxomicin / control
QRun3	19.7193	3	1	1674.85	1674.84	Cytochrome C oxidase subunit 6b	Cox6b1	Mito	s	AWDDRIAEGTFPGKI	*	Undertagged	1		0.475	0.5	0.375						#REF!	0.45	=Q111 expression (het and homo) / Q7
QRun3	19.7833	2	1	1674.85	1674.84	Cytochrome C oxidase subunit 6b	Cox6b1	Mito	s	AWDDRIAEGTFPGKI	*	Undertagged	1		0.4	0.5	0.4						#REF!	0.433333	=Q111 expression (het and homo) / Q7
QRun4	19.4442	3	2	1674.83	1674.84	Cytochrome C oxidase subunit 6b	Cox6b1	Mito	s	AWDDRIAEGTFPGKI	*		1		0.333333		0.45098	0.392157					#REF!	0.392157	=Q111 expression (het and homo) / Q7
QRun4	19.6329	3	1	1674.85	1674.84	Cytochrome C oxidase subunit 6b	Cox6b1	Mito	s	AWDDRIAEGTFPGKI	*	Undertagged	1		0.545455		1	1.27273					#REF!	0.939394	=Q111 expression (het and homo) / Q7
QRun1	19.561	3	2	1674.83	1674.84	Cytochrome c oxidase subunit 6b	Cox6b1	Mito	s	AWDDRIAEGTFPGKI	*		1.24138	0.758621	nd		0.62069	0.413793					#REF!	0.344828	=Q111 expression (het and homo) / Q7
Bortez	13.839	2	2	2139.08	2139.11	Cytochrome C oxidase subunit 7b	Cox7b	Mito	*q	SHQKRAPSFHDKYGNAILA	g	Undertagged	1.31034	0.689655							1.45517	1.62069	#REF!	1.53793	=Bortezomib / control
Bortez	13.835	4	2	2139.11	2139.11	Cytochrome C oxidase subunit 7b	Cox7b	Mito	*q	SHQKRAPSFHDKYGNAILA	g	Undertagged	1.07405	0.92595							1.71561	1.43058	#REF!	1.57309	=Bortezomib / control
Bortez	13.839	5	2	2139.11	2139.11	Cytochrome C oxidase subunit 7b	Cox7b	Mito	*q	SHQKRAPSFHDKYGNAILA	g	Undertagged	1.0646	0.935405							1.38145	1.19109	#REF!	1.28627	=Bortezomib / control
Bortez	13.835	3	2	2139.12	2139.11	Cytochrome C oxidase subunit 7b	Cox7b	Mito	*q	SHQKRAPSFHDKYGNAILA	g	Undertagged	1.03177	0.968235							1.4419	1.14676	#REF!	1.29433	=Bortezomib / control
Epox1	13.5591	3	2	2139.07	2139.11	Cytochrome C oxidase subunit 7b	Cox7b	Mito	*q	SHQKRAPSFHDKYGNAILA	g	Undertagged	0.881928	1.11807					0.395181	0.53494			#REF!	0.46506	=Epoxomicin / control
Epox1	13.5591	4	2	2139.09	2139.11	Cytochrome C oxidase subunit 7b	Cox7b	Mito	*q	SHQKRAPSFHDKYGNAILA	g	Undertagged	1.05041	0.949593					0.84065	0.520325			#REF!	0.680488	=Epoxomicin / control
Epox1	13.5591	5	2	2139.11	2139.11	Cytochrome C oxidase subunit 7b	Cox7b	Mito	*q	SHQKRAPSFHDKYGNAILA	g	Undertagged	0.985703	1.0143					0.776189	0.702365			#REF!	0.739277	=Epoxomicin / control
Epox2	13.7219	4	2	2139.1	2139.11	Cytochrome C oxidase subunit 7b	Cox7b	Mito	*q	SHQKRAPSFHDKYGNAILA	g	Undertagged	1.21333	0.78667					1.0806	0.841356			#REF!	0.96098	=Epoxomicin / control
Epox2	13.7179	3	2	2139.1	2139.11	Cytochrome C oxidase subunit 7b	Cox7b	Mito	*q	SHQKRAPSFHDKYGNAILA	g	Undertagged	1.25695	0.743048					0.963293	0.923248			#REF!	0.94327	=Epoxomicin / control
Epox2	13.7179	5	2	2139.11	2139.11	Cytochrome C oxidase subunit 7b	Cox7b	Mito	*q	SHQKRAPSFHDKYGNAILA	g	Undertagged	0.845623	1.15438					0.890362	1.1356			#REF!	1.01298	=Epoxomicin / control
QRun2	14.0348	4	2	2139.12	2139.11	Cytochrome C oxidase subunit 7b	Cox7b	Mito	*q	SHQKRAPSFHDKYGNAILA	g	Undertagged	1.06667	0.933333	0.4		0.56						#REF!	0.48	=Q111 expression (het and homo) / Q7
QRun3	14.424	3	2	2139.1	2139.11	Cytochrome C oxidase subunit 7b	Cox7b	Mito	*q	SHQKRAPSFHDKYGNAILA	g	Undertagged	1		0.317647	0.294118	0.411765						#REF!	0.341176	=Q111 expression (het and homo) / Q7
QRun3	14.424	2	2	2139.1	2139.11	Cytochrome C oxidase subunit 7b	Cox7b	Mito	*q	SHQKRAPSFHDKYGNAILA	g	Undertagged	1		0.39759	0.301205	0.481928						#REF!	0.393574	=Q111 expression (het and homo) / Q7
QRun3	14.4412	5	2	2139.1	2139.11	Cytochrome C oxidase subunit 7b	Cox7b	Mito	*q	SHQKRAPSFHDKYGNAILA	g	Undertagged	1		0.411765	0.329412	0.447059						#REF!	0.396078	=Q111 expression (het and homo) / Q7
QRun3	14.4412	4	2	2139.11	2139.11	Cytochrome C oxidase subunit 7b	Cox7b	Mito	*q	SHQKRAPSFHDKYGNAILA	g	Undertagged	1		0.375	0.3375	0.4375						#REF!	0.383333	=Q111 expression (het and homo) / Q7
QRun4	14.4033	4	2	2139.09	2139.11	Cytochrome C oxidase subunit 7b	Cox7b	Mito	*q	SHQKRAPSFHDKYGNAILA	g	Undertagged	1		0.369231		0.538462	0.523077					#REF!	0.476923	=Q111 expression (het and homo) / Q7
QRun4	14.4033	3	2	2139.1	2139.11	Cytochrome C oxidase subunit 7b	Cox7b	Mito	*q	SHQKRAPSFHDKYGNAILA	g	Undertagged	1		0.3		0.428571	0.542857					#REF!	0.42381	=Q111 expression (het and homo) / Q7
QRun4	14.4033	2	2	2139.1	2139.11	Cytochrome C oxidase subunit 7b	Cox7b	Mito	*q	SHQKRAPSFHDKYGNAILA	g	Undertagged	1		0.357143		0.428571	0.428571					#REF!	0.404762	=Q111 expression (het and homo) / Q7
QRun4	14.4211	4	2	2139.1	2139.11	Cytochrome C oxidase subunit 7b	Cox7b	Mito	*q	SHQKRAPSFHDKYGNAILA	g	Undertagged	1		0.4		0.571429	0.542857					#REF!	0.504762	=Q111 expression (het and homo) / Q7
QRun3	24.5862	4	3	3357.63	3357.64	Diazepam binding inhibitor (Acyl-CoA-binding protein)	Dbi	Cyto	*m	Ac-SQAEFDKAAEEVKRLKTQPTDEEMLFIY	s		1		0.45	0.333333	0.666667						#REF!	0.483333	=Q111 expression (het and homo) / Q7
Bortez	14.752	3	2	973.573	973.596	Elongation factor 1-beta	Eef1b	Cyto	v	PVGYGIKKL	q	Undertagged	nd	nd							>5	>5	>5	>5	=Bortezomib / control
Bortez	19.077	2	1	1007.5	1007.51	Elongation factor 1-beta	Eef1b	Cyto	s	MDVAAFNKI	*	Undertagged	nd	nd							>5	>5	>5	>5	=Bortezomib / control
Bortez	19.497	2	2	1074.52	1074.57	Elongation factor 1-beta	Eef1b	Cyto	*m	GFGDLKTPAGL	q		0.5209	1.4791							0.794212	0.893087	#REF!	0.84365	=Bortezomib / control
Epox1	19.6145	2	2	1074.53	1074.57	Elongation factor 1-beta	Eef1b	Cyto	*m	GFGDLKTPAGL	q		0.603899	1.3961					0.119453	0.311904			#REF!	0.215678	=Epoxomicin / control
Epox2	19.6015	2	2	1074.54	1074.57	Elongation factor 1-beta	Eef1b	Cyto	*m	GFGDLKTPAGL	q		1.40134	0.598658					0.812081	0.409396			#REF!	0.610738	=Epoxomicin / control
QRun3	19.4574	2	2	1074.55	1074.57	Elongation factor 1-beta	Eef1b	Cyto	*m	GFGDLKTPAGL	q		1		0.268293	0.219512	0.390244						#REF!	0.292683	=Q111 expression (het and homo) / Q7
Bortez	20.743	2	2	1301.67	1301.7	Elongation factor 1-beta	Eef1b	Cyto	*m	GFGDLKTPAGLQV	l		0.453435	1.54656							1.71704	1.47877	#REF!	1.59791	=Bortezomib / control
Epox1	20.6548	2	2	1301.68	1301.7	Elongation factor 1-beta	Eef1b	Cyto	*m	GFGDLKTPAGLQV	l		0.689854	1.31015					0.182649	0.808506			#REF!	0.495578	=Epoxomicin / control
Epox2	20.7271	2	2	1301.66	1301.7	Elongation factor 1-beta	Eef1b	Cyto	*m	GFGDLKTPAGLQV	l		1.35379	0.646208					0.7545	1.03305			#REF!	0.893774	=Epoxomicin / control
QRun1	20.1591	2	2	1301.71	1301.7	Elongation factor 1-beta	Eef1b	Cyto	*m	GFGDLKTPAGLQV	l		1.26761	0.732394	0.309859		0.169014	0.140845					#REF!	0.206573	=Q111 expression (het and homo) / Q7
QRun3	20.3101	2	2	1301.7	1301.7	Elongation factor 1-beta	Eef1b	Cyto	*m	GFGDLKTPAGLQV	l		1		0.244444	0.244444	0.222222						#REF!	0.237037	=Q111 expression (het and homo) / Q7
QRun3	20.4969	2	1	1301.7	1301.7	Elongation factor 1-beta	Eef1b	Cyto	*m	GFGDLKTPAGLQV	l	Undertagged	1		0.6875	0.7125	0.25						#REF!	0.55	=Q111 expression (het and homo) / Q7
QRun4	20.2397	2	2	1301.69	1301.7	Elongation factor 1-beta	Eef1b	Cyto	*m	GFGDLKTPAGLQV	l		1		0.163636		0.109091	0.163636					#REF!	<0.2	=Q111 expression (het and homo) / Q7
QRun4	20.4493	2	1	1301.71	1301.7	Elongation factor 1-beta	Eef1b	Cyto	*m	GFGDLKTPAGLQV	l	Undertagged	1		0.833333		0.888889	1					#REF!	0.907407	=Q111 expression (het and homo) / Q7
Bortez	22.902	2	2	1414.75	1414.78	Elongation factor 1-beta	Eef1b	Cyto	*m	GFGDLKTPAGLQVL	n		0.495778	1.50422							0.180272	0.269452	#REF!	0.224862	=Bortezomib / control
Epox1	22.5388	2	2	1414.75	1414.78	Elongation factor 1-beta	Eef1b	Cyto	*m	GFGDLKTPAGLQVL	n	Undertagged	0.65842	1.34158					0.065736	0.098604			<0.2	<0.2	=Epoxomicin / control
Epox2	22.7813	2	2	1414.76	1414.78	Elongation factor 1-beta	Eef1b	Cyto	*m	GFGDLKTPAGLQVL	n	Undertagged	1.30435	0.695652					0.149513	0.210513			<0.2	<0.2	=Epoxomicin / control
QRun1	22.2494	3	2	1414.78	1414.78	Elongation factor 1-beta	Eef1b	Cyto	*m	GFGDLKTPAGLQVL	n		1.20805	0.791946	0.33557		0.201342	0.0671141					#REF!	0.201342	=Q111 expression (het and homo) / Q7
QRun1	22.2811	2	2	1414.78	1414.78	Elongation factor 1-beta	Eef1b	Cyto	*m	GFGDLKTPAGLQVL	n		1.31034	0.689655	0.289655		0.22069	0.137931					#REF!	0.216092	=Q111 expression (het and homo) / Q7
QRun2	22.3674	2	2	1414.77	1414.78	Elongation factor 1-beta	Eef1b	Cyto	*m	GFGDLKTPAGLQVL	n		1.16667	0.833333	po		0.277778						#REF!	0.277778	=Q111 expression (het and homo) / Q7
QRun3	21.9842	2	2	1414.77	1414.78	Elongation factor 1-beta	Eef1b	Cyto	*m	GFGDLKTPAGLQVL	n		1		0.314815	0.259259	0.351852						#REF!	0.308642	=Q111 expression (het and homo) / Q7
QRun3	22.1883	2	1	1414.78	1414.78	Elongation factor 1-beta	Eef1b	Cyto	*m	GFGDLKTPAGLQVL	n	Undertagged	1		0.866667	0.826667	0.333333						#REF!	0.675556	=Q111 expression (het and homo) / Q7
QRun4	22.0226	2	2	1414.77	1414.78	Elongation factor 1-beta	Eef1b	Cyto	*m	GFGDLKTPAGLQVL	n		1		0.238095		0.178571	0.130952					#REF!	<0.2	=Q111 expression (het and homo) / Q7
QRun4	22.2488	2	1	1414.79	1414.78	Elongation factor 1-beta	Eef1b	Cyto	*m	GFGDLKTPAGLQVL	n	Undertagged	1		0.47619		0.571429	0.761905					#REF!	0.603175	=Q111 expression (het and homo) / Q7
Bortez	22.034	2	2	1643.86	1643.85	Elongation factor 1-beta	Eef1b	Cyto	*m	GFGDLKTPAGLQVLND	y		0.639413	1.36059							nd	nd	<0.2	<0.2	=Bortezomib / control
QRun1	26.4582	3	2	1920	1920	Elongation factor 1-beta	Eef1b	Cyto	*m	GFGDLKTPAGLQVLNDYL	a		1.25926	0.740741	nd		nd	nd					<0.2	<0.2	=Q111 expression (het and homo) / Q7
QRun3	26.5425	2	2	1919.98	1920	Elongation factor 1-beta	Eef1b	Cyto	*m	GFGDLKTPAGLQVLNDYL	a		1		0.352941	0.270588	0.352941						#REF!	0.32549	=Q111 expression (het and homo) / Q7
QRun3	26.8603	2	1	1920	1920	Elongation factor 1-beta	Eef1b	Cyto	*m	GFGDLKTPAGLQVLNDYL	a	Undertagged	1		0.8125	0.8125	0.35						#REF!	0.658333	=Q111 expression (het and homo) / Q7
QRun4	26.5401	2	2	1920.01	1920	Elongation factor 1-beta	Eef1b	Cyto	*m	GFGDLKTPAGLQVLNDYL	a		1		0.294118		0.211765	0.188235					#REF!	0.231373	=Q111 expression (het and homo) / Q7
QRun4	26.8946	2	1	1920.01	1920	Elongation factor 1-beta	Eef1b	Cyto	*m	GFGDLKTPAGLQVLNDYL	a	Undertagged	1		0.592593		0.740741	1					#REF!	0.777778	=Q111 expression (het and homo) / Q7
Bortez	22.883	3	2	2463.18	2463.17	Elongation factor 1-beta	Eef1b	Cyto	k	SSILLDVKPWDDETDMTKLEE	c	Undertagged	1.06213	0.937875							3.41377	2.45574	#REF!	2.93476	=Bortezomib / control
QRun1	33.7596	3	2	2660.28	2660.27	Elongation factor 1-beta	Eef1b	Cyto	m	LEEQITAFEDYVQSMDVAAFNKI	*		1.09677	0.903226	nd		0.387097	0.283871					#REF!	0.223656	=Q111 expression (het and homo) / Q7
QRun1	33.7796	4	2	2660.29	2660.27	Elongation factor 1-beta	Eef1b	Cyto	m	LEEQITAFEDYVQSMDVAAFNKI	*		1.11111	0.888889	nd		0.444444	0.266667					#REF!	0.237037	=Q111 expression (het and homo) / Q7
QRun3	25.3192	3	2	1907.96	1907.96	Elongation factor 1-delta	Eef1d	Nuc	*m	Ac-ATNFLAHEKIWFDKF	k		1		0.3375	0.375	0.25						#REF!	0.320833	=Q111 expression (het and homo) / Q7
QRun4	25.2608	3	2	1907.96	1907.96	Elongation factor 1-delta	Eef1d	Nuc	*m	Ac-ATNFLAHEKIWFDKF	k		1		0.266667		0.266667	0.266667					#REF!	0.266667	=Q111 expression (het and homo) / Q7
Bortez	29.017	3	1	2380.32	2380.27	Elongation factor 1-delta	Eef1d	Nuc	l	EVENQNLRGVVQDLQQAISKL	e	Undertagged	0.886792	1.11321							0.328841	0.6469	#REF!	0.487871	=Bortezomib / control
Epox2	28.2893	3	1	2380.28	2380.27	Elongation factor 1-delta	Eef1d	Nuc	l	EVENQNLRGVVQDLQQAISKL	e	Undertagged	0.66715	1.33285					0.208847	0.455402			#REF!	0.332125	=Epoxomicin / control
Epox2	28.2893	3	2	2380.29	2380.27	Elongation factor 1-delta	Eef1d	Nuc	l	EVENQNLRGVVQDLQQAISKL	e		1.47409	0.525915					0	0.131098			<0.2	<0.2	=Epoxomicin / control
QRun2	27.6058	3	1	2380.25	2380.27	Elongation factor 1-delta	Eef1d	Nuc	l	EVENQNLRGVVQDLQQAISKL	e	Undertagged	1.05085	0.949153	nd		nd						<0.2	<0.2	=Q111 expression (het and homo) / Q7
QRun3	29.1983	3	2	2380.26	2380.27	Elongation factor 1-delta	Eef1d	Nuc	l	EVENQNLRGVVQDLQQAISKL	e		1		0.328571	0.328571	0.528571						#REF!	0.395238	=Q111 expression (het and homo) / Q7
QRun3	29.1983	3	1	2380.27	2380.27	Elongation factor 1-delta	Eef1d	Nuc	l	EVENQNLRGVVQDLQQAISKL	e	Undertagged	1		0.54023	0.689655	0.344828						#REF!	0.524904	=Q111 expression (het and homo) / Q7
QRun4	29.3144	3	1	2380.29	2380.27	Elongation factor 1-delta	Eef1d	Nuc	l	EVENQNLRGVVQDLQQAISKL	e	Undertagged	1		0.857143		0.5	0.5					#REF!	0.619048	=Q111 expression (het and homo) / Q7
Bortez	15.826	2	1	1433.84	1433.84	Enhancer of rudimentary homolog	Erh	Nuc	*m	Ac-SHTILLVQPTKR	p		0.968914	1.03109							1.24909	1.12152	#REF!	1.1853	=Bortezomib / control
Bortez	15.826	3	1	1433.85	1433.84	Enhancer of rudimentary homolog	Erh	Nuc	*m	Ac-SHTILLVQPTKR	p		0.983607	1.01639							1.04345	1.06731	#REF!	1.05538	=Bortezomib / control
Epox1	16.0868	2	1	1433.84	1433.84	Enhancer of rudimentary homolog	Erh	Nuc	*m	Ac-SHTILLVQPTKR	p		1.20779	0.792208					0.593074	0.619048			#REF!	0.606061	=Epoxomicin / control
Epox1	16.0868	3	1	1433.85	1433.84	Enhancer of rudimentary homolog	Erh	Nuc	*m	Ac-SHTILLVQPTKR	p		0.863886	1.13611					0.930797	0.881989			#REF!	0.906393	=Epoxomicin / control
Epox2	16.053	2	1	1433.85	1433.84	Enhancer of rudimentary homolog	Erh	Nuc	*m	Ac-SHTILLVQPTKR	p		1.1527	0.847302					0.541906	0.865672			#REF!	0.703789	=Epoxomicin / control
Epox2	16.0747	3	1	1433.85	1433.84	Enhancer of rudimentary homolog	Erh	Nuc	*m	Ac-SHTILLVQPTKR	p		1.03559	0.964407					0.6613	0.952585			#REF!	0.806943	=Epoxomicin / control
QRun3	16.0717	3	1	1433.84	1433.84	Enhancer of rudimentary homolog	Erh	Nuc	*m	Ac-SHTILLVQPTKR	p		1		0.365854	0.487805	0.268293						#REF!	0.373984	=Q111 expression (het and homo) / Q7
QRun4	15.9943	2	1	1433.84	1433.84	Enhancer of rudimentary homolog	Erh	Nuc	*m	Ac-SHTILLVQPTKR	p		1		0.215385		0.230769	0.153846					#REF!	0.2	=Q111 expression (het and homo) / Q7
QRun4	15.9943	3	1	1433.85	1433.84	Enhancer of rudimentary homolog	Erh	Nuc	*m	Ac-SHTILLVQPTKR	p		1		0.285714		0.285714	0.214286					#REF!	0.261905	=Q111 expression (het and homo) / Q7
Epox1	15.1123	4	1	1873.09	1873.05	Enhancer of rudimentary homolog	Erh	Nuc	*m	Ac-SHTILLVQPTKRPEGR	t		1.03566	0.964341					0.48841	0.385657			#REF!	0.437034	=Epoxomicin / control
Bortez	15.486	2	1	2137.2	2137.16	Enhancer of rudimentary homolog	Erh	Nuc	*m	Ac-SHTILLVQPTKRPEGRTY	a		1.20411	0.795888							0.508076	0.728341	#REF!	0.618209	=Bortezomib / control
Bortez	15.486	4	1	2137.2	2137.16	Enhancer of rudimentary homolog	Erh	Nuc	*m	Ac-SHTILLVQPTKRPEGRTY	a		0.917552	1.08245							0.875476	0.823582	#REF!	0.849529	=Bortezomib / control
Bortez	15.49	3	1	2137.2	2137.16	Enhancer of rudimentary homolog	Erh	Nuc	*m	Ac-SHTILLVQPTKRPEGRTY	a		0.940207	1.05979							0.823673	0.893533	#REF!	0.858603	=Bortezomib / control
Epox1	15.7147	3	1	2137.2	2137.16	Enhancer of rudimentary homolog	Erh	Nuc	*m	Ac-SHTILLVQPTKRPEGRTY	a		0.841765	1.15823					0.910657	0.628633			#REF!	0.769645	=Epoxomicin / control
Epox1	15.7147	2	1	2137.21	2137.16	Enhancer of rudimentary homolog	Erh	Nuc	*m	Ac-SHTILLVQPTKRPEGRTY	a		0.728972	1.27103					0.429907	0.747664			#REF!	0.588785	=Epoxomicin / control
Epox1	15.7175	4	1	2137.21	2137.16	Enhancer of rudimentary homolog	Erh	Nuc	*m	Ac-SHTILLVQPTKRPEGRTY	a		0.861291	1.13871					0.702914	0.645248			#REF!	0.674081	=Epoxomicin / control
Epox2	15.6548	3	1	2137.19	2137.16	Enhancer of rudimentary homolog	Erh	Nuc	*m	Ac-SHTILLVQPTKRPEGRTY	a		1.08154	0.918458					0.882975	0.718526			#REF!	0.800751	=Epoxomicin / control
Epox2	15.6735	4	1	2137.2	2137.16	Enhancer of rudimentary homolog	Erh	Nuc	*m	Ac-SHTILLVQPTKRPEGRTY	a		1.09713	0.902865					0.609776	0.712499			#REF!	0.661137	=Epoxomicin / control
Epox2	15.6775	2	1	2137.21	2137.16	Enhancer of rudimentary homolog	Erh	Nuc	*m	Ac-SHTILLVQPTKRPEGRTY	a		0.834646	1.16535					0.677165	0.543307			#REF!	0.610236	=Epoxomicin / control
QRun1	15.116	3	1	2137.2	2137.16	Enhancer of rudimentary homolog	Erh	Nuc	*m	Ac-SHTILLVQPTKRPEGRTY	a		1.01856	0.981438	0.382045		0.472494	0.474182					#REF!	0.442907	=Q111 expression (het and homo) / Q7
QRun2	15.3895	3	1	2137.16	2137.16	Enhancer of rudimentary homolog	Erh	Nuc	*m	Ac-SHTILLVQPTKRPEGRTY	a		1.10345	0.896552	0.413793		0.689655						#REF!	0.551724	=Q111 expression (het and homo) / Q7
QRun2	15.3351	4	1	2137.17	2137.16	Enhancer of rudimentary homolog	Erh	Nuc	*m	Ac-SHTILLVQPTKRPEGRTY	a		1.0303	0.969697	0.378788		0.621212						#REF!	0.5	=Q111 expression (het and homo) / Q7
QRun3	15.7275	2	1	2137.18	2137.16	Enhancer of rudimentary homolog	Erh	Nuc	*m	Ac-SHTILLVQPTKRPEGRTY	a		1		0.352941	0.470588	0.294118						#REF!	0.372549	=Q111 expression (het and homo) / Q7
QRun3	15.7275	3	1	2137.18	2137.16	Enhancer of rudimentary homolog	Erh	Nuc	*m	Ac-SHTILLVQPTKRPEGRTY	a		1		0.352941	0.529412	0.235294						#REF!	0.372549	=Q111 expression (het and homo) / Q7
QRun3	15.7458	4	1	2137.19	2137.16	Enhancer of rudimentary homolog	Erh	Nuc	*m	Ac-SHTILLVQPTKRPEGRTY	a		1		0.425287	0.551724	0.252874						#REF!	0.409962	=Q111 expression (het and homo) / Q7
QRun4	15.6148	4	1	2137.18	2137.16	Enhancer of rudimentary homolog	Erh	Nuc	*m	Ac-SHTILLVQPTKRPEGRTY	a		1		0.386667		0.4	0.333333					#REF!	0.373333	=Q111 expression (het and homo) / Q7
QRun4	15.6148	2	1	2137.19	2137.16	Enhancer of rudimentary homolog	Erh	Nuc	*m	Ac-SHTILLVQPTKRPEGRTY	a		1		0.333333		0.466667	0.333333					#REF!	0.377778	=Q111 expression (het and homo) / Q7
QRun4	15.6597	3	1	2137.19	2137.16	Enhancer of rudimentary homolog	Erh	Nuc	*m	Ac-SHTILLVQPTKRPEGRTY	a		1		0.266667		0.44	0.28					#REF!	0.328889	=Q111 expression (het and homo) / Q7
QRun1	13.8811	3	3	1256.64	1256.65	Eukaryotic translation initiation factor 1	EIF1	Cyto	l	AKDDQLKVHGF	*		1.15385	0.846154	nd		nd	nd					<0.2	<0.2	=Q111 expression (het and homo) / Q7
QRun1	13.8917	4	3	1256.66	1256.65	Eukaryotic translation initiation factor 1	EIF1	Cyto	l	AKDDQLKVHGF	*		1.2	0.8	0.32		0.373333	0.12					#REF!	0.271111	=Q111 expression (het and homo) / Q7
QRun3	14.7499	3	2	1256.65	1256.65	Eukaryotic translation initiation factor 1	EIF1	Cyto	l	AKDDQLKVHGF	*	Undertagged	1		0.685714	0.671429	0.4						#REF!	0.585714	=Q111 expression (het and homo) / Q7
Bortez	15.219	3	3	1426.7	1426.76	Eukaryotic translation initiation factor 1	EIF1	Cyto	i	GLAKDDQLKVHGF	*		0.650653	1.34935							0.316797	0.309487	#REF!	0.313142	=Bortezomib / control
Bortez	15.219	4	3	1426.71	1426.76	Eukaryotic translation initiation factor 1	EIF1	Cyto	i	GLAKDDQLKVHGF	*		0.61894	1.38106							0.34647	0.256876	#REF!	0.301673	=Bortezomib / control
Epox1	15.3344	3	3	1426.69	1426.76	Eukaryotic translation initiation factor 1	EIF1	Cyto	i	GLAKDDQLKVHGF	*		0.915625	1.08438					0.2375	0.164583			#REF!	0.201042	=Epoxomicin / control
Epox1	15.3381	4	3	1426.7	1426.76	Eukaryotic translation initiation factor 1	EIF1	Cyto	i	GLAKDDQLKVHGF	*		0.950989	1.04901					0.151817	0.110694			<0.2	<0.2	=Epoxomicin / control
Epox2	15.3443	3	3	1426.7	1426.76	Eukaryotic translation initiation factor 1	EIF1	Cyto	i	GLAKDDQLKVHGF	*		1.07604	0.923964					0.237838	0.345225			#REF!	0.291532	=Epoxomicin / control
Epox2	15.3443	4	3	1426.7	1426.76	Eukaryotic translation initiation factor 1	EIF1	Cyto	i	GLAKDDQLKVHGF	*		1.19338	0.806622					0.179007	0.321266			#REF!	0.250136	=Epoxomicin / control
QRun1	14.8669	3	3	1426.74	1426.76	Eukaryotic translation initiation factor 1	EIF1	Cyto	i	GLAKDDQLKVHGF	*		1.11765	0.882353	0.352941		0.352941	0.352941					#REF!	0.352941	=Q111 expression (het and homo) / Q7
QRun1	14.8669	4	3	1426.75	1426.76	Eukaryotic translation initiation factor 1	EIF1	Cyto	i	GLAKDDQLKVHGF	*		1.17647	0.823529	0.352941		0.470588	0.588235					#REF!	0.470588	=Q111 expression (het and homo) / Q7
QRun3	15.6229	4	3	1426.73	1426.76	Eukaryotic translation initiation factor 1	EIF1	Cyto	i	GLAKDDQLKVHGF	*		1		0.375	0.397727	0.397727						#REF!	0.390152	=Q111 expression (het and homo) / Q7
QRun3	15.6229	3	3	1426.73	1426.76	Eukaryotic translation initiation factor 1	EIF1	Cyto	i	GLAKDDQLKVHGF	*		1		0.307692	0.353846	0.415385						#REF!	0.358974	=Q111 expression (het and homo) / Q7
QRun4	15.5335	4	3	1426.74	1426.76	Eukaryotic translation initiation factor 1	EIF1	Cyto	i	GLAKDDQLKVHGF	*		1		0.375		0.3125	0.375					#REF!	0.354167	=Q111 expression (het and homo) / Q7
QRun3	16.2574	3	1	1275.69	1275.7	Eukaryotic translation initiation factor 4B	Eif4b	Cyto	s	RLPKSPPYTAF	l	Undertagged	1		0.38961	0.38961	0.350649						#REF!	0.376623	=Q111 expression (het and homo) / Q7
QRun4	16.1403	3	1	1275.71	1275.7	Eukaryotic translation initiation factor 4B	Eif4b	Cyto	s	RLPKSPPYTAF	l	Undertagged	1		0.3125		0.5625	0.5625					#REF!	0.479167	=Q111 expression (het and homo) / Q7
Epox2	27.5806	3	2	2185.04	2185.07	Eukaryotic translation initiation factor 4B	Eif4b	Cyto	l	GNLPYDVTEDSIKDFFRGL	n		1.30412	0.695876					nd	nd			<0.2	<0.2	=Epoxomicin / control
QRun1	28.1173	3	2	2185.08	2185.07	Eukaryotic translation initiation factor 4B	Eif4b	Cyto	l	GNLPYDVTEDSIKDFFRGL	n		1.2381	0.761905	nd		0.571429	0.47619					#REF!	0.349206	=Q111 expression (het and homo) / Q7
QRun3	28.3973	3	2	2185.06	2185.07	Eukaryotic translation initiation factor 4B	Eif4b	Cyto	l	GNLPYDVTEDSIKDFFRGL	n		1		0.194805	0.194805	0.324675						#REF!	0.238095	=Q111 expression (het and homo) / Q7
QRun3	28.3435	3	1	2185.08	2185.07	Eukaryotic translation initiation factor 4B	Eif4b	Cyto	l	GNLPYDVTEDSIKDFFRGL	n	Undertagged	1		0.329412	0.529412	0.258824						#REF!	0.372549	=Q111 expression (het and homo) / Q7
QRun4	28.4365	3	2	2185.06	2185.07	Eukaryotic translation initiation factor 4B	Eif4b	Cyto	l	GNLPYDVTEDSIKDFFRGL	n		1		0.202703		0.216216	0.189189					#REF!	0.202703	=Q111 expression (het and homo) / Q7
QRun4	28.4073	3	1	2185.09	2185.07	Eukaryotic translation initiation factor 4B	Eif4b	Cyto	l	GNLPYDVTEDSIKDFFRGL	n	Undertagged	1		0.428571		0.6	0.714286					#REF!	0.580952	=Q111 expression (het and homo) / Q7
Epox2	28.2666	3	1	2298.18	2298.15	Eukaryotic translation initiation factor 4B	Eif4b	Cyto	f	LGNLPYDVTEDSIKDFFRGL	n	Undertagged	0.646817	1.35318					0.400411	0.696099			#REF!	0.548255	=Epoxomicin / control
QRun1	29.9891	3	2	2298.14	2298.15	Eukaryotic translation initiation factor 4B	Eif4b	Cyto	f	LGNLPYDVTEDSIKDFFRGL	n		1.17241	0.827586	nd		nd	nd					<0.2	<0.2	=Q111 expression (het and homo) / Q7
QRun2	27.6145	3	1	2298.17	2298.15	Eukaryotic translation initiation factor 4B	Eif4b	Cyto	f	LGNLPYDVTEDSIKDFFRGL	n	Undertagged	0.987952	1.01205	0.361446		0.506024						#REF!	0.433735	=Q111 expression (het and homo) / Q7
QRun3	29.1353	3	1	2298.16	2298.15	Eukaryotic translation initiation factor 4B	Eif4b	Cyto	f	LGNLPYDVTEDSIKDFFRGL	n	Undertagged	1		0.341463	0.54878	0.304878						#REF!	0.398374	=Q111 expression (het and homo) / Q7
QRun3	30.1373	3	2	2298.16	2298.15	Eukaryotic translation initiation factor 4B	Eif4b	Cyto	f	LGNLPYDVTEDSIKDFFRGL	n		1		0.138889	0.180556	0.416667						#REF!	0.24537	=Q111 expression (het and homo) / Q7
QRun4	29.1872	3	1	2298.17	2298.15	Eukaryotic translation initiation factor 4B	Eif4b	Cyto	f	LGNLPYDVTEDSIKDFFRGL	n	Undertagged	1		0.352941		0.588235	0.411765					#REF!	0.45098	=Q111 expression (het and homo) / Q7
QRun1	29.2606	4	2	3135.59	3135.55	Eukaryotic translation initiation factor 4B	Eif4b	Cyto	l	PREPSNPDRLKGFGYAEFEDLDSLLSAL	s		1.16667	0.833333	nd		0.333333	0.333333					#REF!	0.222222	=Q111 expression (het and homo) / Q7
QRun3	29.8247	4	2	3135.55	3135.55	Eukaryotic translation initiation factor 4B	Eif4b	Cyto	l	PREPSNPDRLKGFGYAEFEDLDSLLSAL	s		1		0.307692	0.184615	0.538462						#REF!	0.34359	=Q111 expression (het and homo) / Q7
QRun3	29.8592	4	1	3135.56	3135.55	Eukaryotic translation initiation factor 4B	Eif4b	Cyto	l	PREPSNPDRLKGFGYAEFEDLDSLLSAL	s	Undertagged	1		0.4	0.666667	0.333333						#REF!	0.466667	=Q111 expression (het and homo) / Q7
QRun4	29.9358	4	2	3135.55	3135.55	Eukaryotic translation initiation factor 4B	Eif4b	Cyto	l	PREPSNPDRLKGFGYAEFEDLDSLLSAL	s		1		0.2		0.244444	0.177778					#REF!	0.207407	=Q111 expression (het and homo) / Q7
QRun4	30.0202	4	1	3135.57	3135.55	Eukaryotic translation initiation factor 4B	Eif4b	Cyto	l	PREPSNPDRLKGFGYAEFEDLDSLLSAL	s	Undertagged	1		0.375		0.75	0.4375					#REF!	0.520833	=Q111 expression (het and homo) / Q7
Bortez	24.688	3	1	1775.97	1775.94	Eukaryotic translation initiation factor 4H	Eif4h	Cyto	v	QGDIDAIFKDLSIRSV	r	Undertagged	1.09197	0.908028							0.717703	0.711324	#REF!	0.714514	=Bortezomib / control
QRun3	24.4634	3	1	1775.95	1775.94	Eukaryotic translation initiation factor 4H	Eif4h	Cyto	v	QGDIDAIFKDLSIRSV	r	Undertagged	1		0.5	0.5	0.4125						#REF!	0.470833	=Q111 expression (het and homo) / Q7
Epox2	14.6849	4	1	2525.3	2525.26	Eukaryotic translation initiation factor 4H	Eif4h	Cyto	v	ANPNSAIFGGARPREEVVQKEQE	*	Undertagged	0.559451	1.44055					0.251524	0.250762			#REF!	0.251143	=Epoxomicin / control
QRun1	14.8669	3	2	2525.28	2525.26	Eukaryotic translation initiation factor 4H	Eif4h	Cyto	v	ANPNSAIFGGARPREEVVQKEQE	*		1.14286	0.857143	0.442857		0.514286	0.357143					#REF!	0.438095	=Q111 expression (het and homo) / Q7
QRun3	15.2351	3	2	2525.27	2525.26	Eukaryotic translation initiation factor 4H	Eif4h	Cyto	v	ANPNSAIFGGARPREEVVQKEQE	*		1		0.385714	0.357143	0.928571						#REF!	0.557143	=Q111 expression (het and homo) / Q7
QRun3	15.0757	3	1	2525.28	2525.26	Eukaryotic translation initiation factor 4H	Eif4h	Cyto	v	ANPNSAIFGGARPREEVVQKEQE	*	Undertagged	1		0.60241	0.722892	0.783133						#REF!	0.702811	=Q111 expression (het and homo) / Q7
QRun4	15.154	3	2	2525.28	2525.26	Eukaryotic translation initiation factor 4H	Eif4h	Cyto	v	ANPNSAIFGGARPREEVVQKEQE	*		1		0.333333		0.4	0.333333					#REF!	0.355556	=Q111 expression (het and homo) / Q7
QRun4	15.008	3	1	2525.29	2525.26	Eukaryotic translation initiation factor 4H	Eif4h	Cyto	v	ANPNSAIFGGARPREEVVQKEQE	*	Undertagged	1		0.533333		0.866667	0.866667					#REF!	0.755556	=Q111 expression (het and homo) / Q7
Epox2	16.4	4	1	3076.61	3076.57	Eukaryotic translation initiation factor 4H	Eif4h	Cyto	t	PLNQVANPNSAIFGGARPREEVVQKEQE	*		0.867277	1.13272					0.851259	0.974066			#REF!	0.912662	=Epoxomicin / control
QRun1	17.3403	3	2	3076.61	3076.57	Eukaryotic translation initiation factor 4H	Eif4h	Cyto	t	PLNQVANPNSAIFGGARPREEVVQKEQE	*		1.2	0.8	0.2		0.4	0.16					#REF!	0.253333	=Q111 expression (het and homo) / Q7
QRun3	16.5397	3	1	3076.59	3076.57	Eukaryotic translation initiation factor 4H	Eif4h	Cyto	t	PLNQVANPNSAIFGGARPREEVVQKEQE	*	Undertagged	1		0.457831	0.481928	0.518072						#REF!	0.485944	=Q111 expression (het and homo) / Q7
QRun3	16.5397	4	1	3076.61	3076.57	Eukaryotic translation initiation factor 4H	Eif4h	Cyto	t	PLNQVANPNSAIFGGARPREEVVQKEQE	*	Undertagged	1		0.519481	0.714286	0.493506						#REF!	0.575758	=Q111 expression (het and homo) / Q7
QRun4	16.4301	4	1	3076.6	3076.57	Eukaryotic translation initiation factor 4H	Eif4h	Cyto	t	PLNQVANPNSAIFGGARPREEVVQKEQE	*	Undertagged	1		0.470588		0.647059	0.529412					#REF!	0.54902	=Q111 expression (het and homo) / Q7
QRun4	16.4124	3	1	3076.6	3076.57	Eukaryotic translation initiation factor 4H	Eif4h	Cyto	t	PLNQVANPNSAIFGGARPREEVVQKEQE	*	Undertagged	1		0.5		0.6875	0.5625					#REF!	0.583333	=Q111 expression (het and homo) / Q7
Bortez	17.712	4	2	3248.68	3248.65	Eukaryotic translation initiation factor 4H	Eif4h	cytoplasm	v	ATPLNQVANPNSAIFGGARPREEVVQKEQE	*		0.503627	1.49637							0.51399	0.61658	#REF!	0.565285	=Bortezomib / control
Bortez	17.405	3	1	3248.69	3248.65	Eukaryotic translation initiation factor 4H	Eif4h	cytoplasm	v	ATPLNQVANPNSAIFGGARPREEVVQKEQE	*	Undertagged	1.08369	0.916312							0.436879	0.459574	#REF!	0.448227	=Bortezomib / control
Bortez	17.712	3	2	3248.7	3248.65	Eukaryotic translation initiation factor 4H	Eif4h	cytoplasm	v	ATPLNQVANPNSAIFGGARPREEVVQKEQE	*		0.478873	1.52113							0.605634	0.978873	#REF!	0.792254	=Bortezomib / control
Bortez	17.405	4	1	3248.74	3248.65	Eukaryotic translation initiation factor 4H	Eif4h	cytoplasm	v	ATPLNQVANPNSAIFGGARPREEVVQKEQE	*	Undertagged	1.07222	0.927782							0.410177	0.472372	#REF!	0.441275	=Bortezomib / control
Epox1	17.767	4	2	3248.69	3248.65	Eukaryotic translation initiation factor 4H	Eif4h	cytoplasm	v	ATPLNQVANPNSAIFGGARPREEVVQKEQE	*		0.572645	1.42736					0.302497	0.535187			#REF!	0.418842	=Epoxomicin / control
Epox1	17.4425	3	1	3248.69	3248.65	Eukaryotic translation initiation factor 4H	Eif4h	cytoplasm	v	ATPLNQVANPNSAIFGGARPREEVVQKEQE	*	Undertagged	0.76087	1.23913					2.1087	1.36957			#REF!	1.73913	=Epoxomicin / control
Epox1	17.767	3	2	3248.71	3248.65	Eukaryotic translation initiation factor 4H	Eif4h	cytoplasm	v	ATPLNQVANPNSAIFGGARPREEVVQKEQE	*		0.534247	1.46575					0.205479	0.267123			#REF!	0.236301	=Epoxomicin / control
Epox1	17.4425	4	1	3248.73	3248.65	Eukaryotic translation initiation factor 4H	Eif4h	cytoplasm	v	ATPLNQVANPNSAIFGGARPREEVVQKEQE	*	Undertagged	1.09453	0.905469					1.56434	1.51691			#REF!	1.54063	=Epoxomicin / control
Epox2	17.3699	3	1	3248.67	3248.65	Eukaryotic translation initiation factor 4H	Eif4h	cytoplasm	v	ATPLNQVANPNSAIFGGARPREEVVQKEQE	*	Undertagged	0.678481	1.32152					0.562025	0.749367			#REF!	0.655696	=Epoxomicin / control
Epox2	17.7839	4	2	3248.68	3248.65	Eukaryotic translation initiation factor 4H	Eif4h	cytoplasm	v	ATPLNQVANPNSAIFGGARPREEVVQKEQE	*		1.29229	0.707708					0.629591	0.836006			#REF!	0.732799	=Epoxomicin / control
Epox2	17.7839	3	2	3248.7	3248.65	Eukaryotic translation initiation factor 4H	Eif4h	cytoplasm	v	ATPLNQVANPNSAIFGGARPREEVVQKEQE	*		1.47788	0.522124					0.60177	0.973451			#REF!	0.787611	=Epoxomicin / control
Epox2	17.3886	4	1	3248.72	3248.65	Eukaryotic translation initiation factor 4H	Eif4h	cytoplasm	v	ATPLNQVANPNSAIFGGARPREEVVQKEQE	*	Undertagged	0.638007	1.36199					0.77437	1.3483			#REF!	1.06134	=Epoxomicin / control
QRun1	17.7809	3	2	3248.66	3248.65	Eukaryotic translation initiation factor 4H	Eif4h	cytoplasm	v	ATPLNQVANPNSAIFGGARPREEVVQKEQE	*		1.16667	0.833333	0.516667		0.45	0.3					#REF!	0.422222	=Q111 expression (het and homo) / Q7
QRun1	17.7809	4	2	3248.68	3248.65	Eukaryotic translation initiation factor 4H	Eif4h	cytoplasm	v	ATPLNQVANPNSAIFGGARPREEVVQKEQE	*		1.13043	0.869565	0.521739		0.486957	0.26087					#REF!	0.423188	=Q111 expression (het and homo) / Q7
QRun3	17.3762	3	1	3248.67	3248.65	Eukaryotic translation initiation factor 4H	Eif4h	cytoplasm	v	ATPLNQVANPNSAIFGGARPREEVVQKEQE	*	Undertagged	1		0.5625	0.7875	0.5						#REF!	0.616667	=Q111 expression (het and homo) / Q7
QRun3	17.3762	4	1	3248.67	3248.65	Eukaryotic translation initiation factor 4H	Eif4h	cytoplasm	v	ATPLNQVANPNSAIFGGARPREEVVQKEQE	*	Undertagged	1		0.5625	0.7875	0.4375						#REF!	0.595833	=Q111 expression (het and homo) / Q7
QRun3	17.7021	3	2	3248.68	3248.65	Eukaryotic translation initiation factor 4H	Eif4h	cytoplasm	v	ATPLNQVANPNSAIFGGARPREEVVQKEQE	*		1		0.367647	0.411765	0.588235						#REF!	0.455882	=Q111 expression (het and homo) / Q7
QRun4	17.2256	3	1	3248.7	3248.65	Eukaryotic translation initiation factor 4H	Eif4h	cytoplasm	v	ATPLNQVANPNSAIFGGARPREEVVQKEQE	*	Undertagged	1		0.4375		0.5625	0.625					#REF!	0.541667	=Q111 expression (het and homo) / Q7
QRun4	17.2256	4	1	3248.7	3248.65	Eukaryotic translation initiation factor 4H	Eif4h	cytoplasm	v	ATPLNQVANPNSAIFGGARPREEVVQKEQE	*	Undertagged	1		0.538462		0.692308	0.692308					#REF!	0.641026	=Q111 expression (het and homo) / Q7
Epox1	18.4718	4	1	3448.86	3448.77	Eukaryotic translation initiation factor 4H	Eif4h	cytoplasm	r	TVATPLNQVANPNSAIFGGARPREEVVQKEQE	*	Undertagged	0.979769	1.02023					1.08693	1.36527			#REF!	1.2261	=Epoxomicin / control
QRun1	18.3872	3	1	3448.79	3448.77	Eukaryotic translation initiation factor 4H	Eif4h	cytoplasm	r	TVATPLNQVANPNSAIFGGARPREEVVQKEQE	*	Undertagged	0.769231	1.23077	1.23077		1	1.30769					#REF!	1.17949	=Q111 expression (het and homo) / Q7
QRun1	18.5141	4	2	3448.81	3448.77	Eukaryotic translation initiation factor 4H	Eif4h	cytoplasm	r	TVATPLNQVANPNSAIFGGARPREEVVQKEQE	*		0.888889	1.11111	0.503704		0.592593	0.296296					#REF!	0.464198	=Q111 expression (het and homo) / Q7
Bortez	14.22	3	1	1085.56	1085.57	Eukaryotic translation initiation factor 5A	Eif5a	Cyto	h	NMDVPNIKR	n	Undertagged	1.06476	0.935244							2.50086	2.06533	#REF!	2.28309	=Bortezomib / control
Bortez	14.2	2	1	1085.57	1085.57	Eukaryotic translation initiation factor 5A	Eif5a	Cyto	h	NMDVPNIKR	n	Undertagged	1.27063	0.729373							3.28878	2.0462	#REF!	2.66749	=Bortezomib / control
Bortez	16.242	3	1	1461.72	1461.7	Eukaryotic translation initiation factor 5A	Eif5a	Cyto	h	NMDVPNIKRNDF	q	Undertagged	1.01394	0.986063							0.235448	0.189211	#REF!	0.21233	=Bortezomib / control
Bortez	19.766	3	3	1620.76	1620.82	Eukaryotic translation initiation factor 5A	Eif5a	Cyto	l	SAMTEEAAVAIKAMAK	*		0.415279	1.58472							0.387202	0.366308	#REF!	0.376755	=Bortezomib / control
Bortez	19.788	3	2	1620.8	1620.82	Eukaryotic translation initiation factor 5A	Eif5a	Cyto	l	SAMTEEAAVAIKAMAK	*	Undertagged	1.03817	0.96183							0.353029	0.235069	#REF!	0.294049	=Bortezomib / control
Bortez	19.766	2	2	1620.82	1620.82	Eukaryotic translation initiation factor 5A	Eif5a	Cyto	l	SAMTEEAAVAIKAMAK	*	Undertagged	1.1889	0.811096							0.367239	0.377807	#REF!	0.372523	=Bortezomib / control
Epox1	20.1995	2	2	1620.76	1620.82	Eukaryotic translation initiation factor 5A	Eif5a	Cyto	l	SAMTEEAAVAIKAMAK	*	Undertagged	0.592	1.408					0.456	0.456			#REF!	0.456	=Epoxomicin / control
Epox1	20.227	3	3	1620.77	1620.82	Eukaryotic translation initiation factor 5A	Eif5a	Cyto	l	SAMTEEAAVAIKAMAK	*		0.508011	1.49199					0.0791706	0.169651			<0.2	<0.2	=Epoxomicin / control
Epox1	20.216	3	2	1620.78	1620.82	Eukaryotic translation initiation factor 5A	Eif5a	Cyto	l	SAMTEEAAVAIKAMAK	*	Undertagged	1.27747	0.722526					0.350941	0.303582			#REF!	0.327262	=Epoxomicin / control
Epox2	19.9898	3	3	1620.77	1620.82	Eukaryotic translation initiation factor 5A	Eif5a	Cyto	l	SAMTEEAAVAIKAMAK	*		1.52813	0.471867					0.489807	0.295189			#REF!	0.392498	=Epoxomicin / control
Epox2	19.907	2	2	1620.77	1620.82	Eukaryotic translation initiation factor 5A	Eif5a	Cyto	l	SAMTEEAAVAIKAMAK	*	Undertagged	0.768041	1.23196					0.56701	0.778351			#REF!	0.67268	=Epoxomicin / control
Epox2	19.8814	3	2	1620.81	1620.82	Eukaryotic translation initiation factor 5A	Eif5a	Cyto	l	SAMTEEAAVAIKAMAK	*	Undertagged	0.725417	1.27458					0.146943	0.211016			<0.2	<0.2	=Epoxomicin / control
QRun1	19.5093	3	3	1620.82	1620.82	Eukaryotic translation initiation factor 5A	Eif5a	Cyto	l	SAMTEEAAVAIKAMAK	*		1.09195	0.908046	nd		nd	nd					<0.2	<0.2	=Q111 expression (het and homo) / Q7
QRun2	20.417	3	2	1620.81	1620.82	Eukaryotic translation initiation factor 5A	Eif5a	Cyto	l	SAMTEEAAVAIKAMAK	*	Undertagged	1.10256	0.897436	0.25641		0.333333						#REF!	0.294872	=Q111 expression (het and homo) / Q7
QRun3	19.8614	3	2	1620.81	1620.82	Eukaryotic translation initiation factor 5A	Eif5a	Cyto	l	SAMTEEAAVAIKAMAK	*	Undertagged	1		0.517241	0.45977	0.574713						#REF!	0.517241	=Q111 expression (het and homo) / Q7
QRun3	19.9061	2	2	1620.81	1620.82	Eukaryotic translation initiation factor 5A	Eif5a	Cyto	l	SAMTEEAAVAIKAMAK	*	Undertagged	1		0.552941	0.411765	0.647059						#REF!	0.537255	=Q111 expression (het and homo) / Q7
QRun4	19.6955	3	3	1620.8	1620.82	Eukaryotic translation initiation factor 5A	Eif5a	Cyto	l	SAMTEEAAVAIKAMAK	*		1		0.285714		0.285714	0.285714					#REF!	0.285714	=Q111 expression (het and homo) / Q7
QRun4	19.7789	2	2	1620.82	1620.82	Eukaryotic translation initiation factor 5A	Eif5a	Cyto	l	SAMTEEAAVAIKAMAK	*	Undertagged	1		0.538462		0.692308	0.923077					#REF!	0.717949	=Q111 expression (het and homo) / Q7
QRun4	19.8248	3	2	1620.83	1620.82	Eukaryotic translation initiation factor 5A	Eif5a	Cyto	l	SAMTEEAAVAIKAMAK	*	Undertagged	1		0.428571		0.714286	0.928571					#REF!	0.690476	=Q111 expression (het and homo) / Q7
Bortez	22.405	3	1	1986.04	1986.04	Eukaryotic translation initiation factor 5A	Eif5a	Cyto	h	NMDVPNIKRNDFQLIGI	q	Undertagged	0.940591	1.05941							0.372256	0.328358	#REF!	0.350307	=Bortezomib / control
QRun4	21.6868	3	1	1986.05	1986.04	Eukaryotic translation initiation factor 5A	Eif5a	Cyto	h	NMDVPNIKRNDFQLIGI	q	Undertagged	1		0.533333		0.733333	0.733333					#REF!	0.666667	=Q111 expression (het and homo) / Q7
Bortez	20.35	3	2	2469.32	2469.33	Far upstream element-binding protein 2	Khsrp	Nuc	c	GLVIGRGGENVKAINQQTGAFVEI	s		0.554472	1.44553							0.165324	0.148368	<0.2	<0.2	=Bortezomib / control
Epox1	20.4729	3	2	2469.41	2469.33	Far upstream element-binding protein 2	Khsrp	Nuc	c	GLVIGRGGENVKAINQQTGAFVEI	s		0.818851	1.18115					0.111929	nd			<0.2	<0.2	=Epoxomicin / control
Epox2	20.4314	3	2	2469.34	2469.33	Far upstream element-binding protein 2	Khsrp	Nuc	c	GLVIGRGGENVKAINQQTGAFVEI	s		1.13274	0.867257					0.176008	0.299902			#REF!	0.237955	=Epoxomicin / control
QRun4	19.8425	3	2	2469.34	2469.33	Far upstream element-binding protein 2	Khsrp	Nuc	c	GLVIGRGGENVKAINQQTGAFVEI	s		1		0.271429		0.214286	0.214286					#REF!	0.233333	=Q111 expression (het and homo) / Q7
Bortez	21.955	3	2	1456.78	1456.8	Fatty acid-binding protein 5	Fabp5	Cyto	*m	Ac-ASLKDLEGKWRL	m		0.941887	1.05811							0.160686	0.144497	<0.2	<0.2	=Bortezomib / control
Epox1	22.0059	3	2	1456.79	1456.8	Fatty acid-binding protein 5	Fabp5	Cyto	*m	Ac-ASLKDLEGKWRL	m		1.10432	0.89568					0.0839982	0.048171			<0.2	<0.2	=Epoxomicin / control
Epox2	21.9848	3	2	1456.78	1456.8	Fatty acid-binding protein 5	Fabp5	Cyto	*m	Ac-ASLKDLEGKWRL	m		0.818596	1.1814					0.0992982	0.0975439			<0.2	<0.2	=Epoxomicin / control
QRun1	21.4457	3	2	1456.8	1456.8	Fatty acid-binding protein 5	Fabp5	Cyto	*m	Ac-ASLKDLEGKWRL	m		1.02703	0.972973	0.108108		0.151351	0.205405					<0.2	<0.2	=Q111 expression (het and homo) / Q7
QRun3	21.4746	3	2	1456.78	1456.8	Fatty acid-binding protein 5	Fabp5	Cyto	*m	Ac-ASLKDLEGKWRL	m		1		0.188889	0.166667	0.222222						#REF!	<0.2	=Q111 expression (het and homo) / Q7
QRun4	21.4356	3	2	1456.8	1456.8	Fatty acid-binding protein 5	Fabp5	Cyto	*m	Ac-ASLKDLEGKWRL	m		1		0.2		0.214286	0.285714					#REF!	0.233333	=Q111 expression (het and homo) / Q7
Epox1	13.4805	3	2	963.467	963.503	Galectin-1	Lgals1	Cyto/Secreted	m	AADGDFKIK	c	Undertagged	1.31274	0.687259					nd	nd			<0.2	<0.2	=Epoxomicin / control
QRun1	13.8188	3	3	963.486	963.503	Galectin-1	Lgals1	Cyto/Secreted	m	AADGDFKIK	c		1.44737	0.552632	nd		nd	nd					<0.2	<0.2	=Q111 expression (het and homo) / Q7
Epox2	14.1487	2	1	970.508	970.508	Galectin-1	Lgals1	Cyto/Secreted	a	SNLNLKPGE	c	Undertagged	1.38896	0.611037					0.295088	0.387635			#REF!	0.341362	=Epoxomicin / control
Bortez	18.946	2	2	1035.52	1035.56	Galectin-1	Lgals1	Cyto/Secreted	e	VASDAKSFVL	n		0.364848	1.63515							0.903236	0.894353	#REF!	0.898794	=Bortezomib / control
Bortez	17.7	2	1	1035.55	1035.56	Galectin-1	Lgals1	Cyto/Secreted	e	VASDAKSFVL	n	Undertagged	1.07673	0.92327							1.19879	0.687698	#REF!	0.943245	=Bortezomib / control
Epox1	19.2927	2	2	1035.53	1035.56	Galectin-1	Lgals1	Cyto/Secreted	e	VASDAKSFVL	n		0.371919	1.62808					0.134165	0.616849			#REF!	0.375507	=Epoxomicin / control
Epox2	19.1441	2	2	1035.52	1035.56	Galectin-1	Lgals1	Cyto/Secreted	e	VASDAKSFVL	n		1.47935	0.520646					0.820826	1.37738			#REF!	1.0991	=Epoxomicin / control
QRun1	18.2744	2	2	1035.55	1035.56	Galectin-1	Lgals1	Cyto/Secreted	e	VASDAKSFVL	n		1.30769	0.692308	0.230769		0.230769	0.0769231					<0.2	<0.2	=Q111 expression (het and homo) / Q7
QRun3	19.033	2	2	1035.55	1035.56	Galectin-1	Lgals1	Cyto/Secreted	e	VASDAKSFVL	n		1		0.12766	0.191489	0.148936						#REF!	<0.2	=Q111 expression (het and homo) / Q7
QRun3	18.028	2	1	1035.56	1035.56	Galectin-1	Lgals1	Cyto/Secreted	e	VASDAKSFVL	n	Undertagged	1		0.255319	0.319149	0.12766						#REF!	0.234043	=Q111 expression (het and homo) / Q7
QRun4	18.8823	2	2	1035.56	1035.56	Galectin-1	Lgals1	Cyto/Secreted	e	VASDAKSFVL	n		1		0.135417		0.0520833	0.0416667					#REF!	<0.2	=Q111 expression (het and homo) / Q7
QRun4	17.896	2	1	1035.56	1035.56	Galectin-1	Lgals1	Cyto/Secreted	e	VASDAKSFVL	n	Undertagged	1		0.272727		0.272727	0.181818					#REF!	0.242424	=Q111 expression (het and homo) / Q7
QRun4	17.8783	1	1	1035.56	1035.56	Galectin-1	Lgals1	Cyto/Secreted	e	VASDAKSFVL	n	Undertagged	1		0.25		0.25	0.25					#REF!	0.25	=Q111 expression (het and homo) / Q7
Bortez	21.563	2	2	1092.54	1092.58	Galectin-1	Lgals1	Cyto/Secreted	a	SDAKSFVLNL	g		0.400746	1.59925							0.155224	0.162313	<0.2	<0.2	=Bortezomib / control
Bortez	21.739	2	1	1092.58	1092.58	Galectin-1	Lgals1	Cyto/Secreted	a	SDAKSFVLNL	g	Undertagged	0.950847	1.04915							0.118773	0.0971245	<0.2	<0.2	=Bortezomib / control
Epox1	21.4346	2	2	1092.56	1092.58	Galectin-1	Lgals1	Cyto/Secreted	a	SDAKSFVLNL	g		0.274608	1.72539					0.0299007	0.033728			<0.2	<0.2	=Epoxomicin / control
Epox1	21.4857	2	1	1092.58	1092.58	Galectin-1	Lgals1	Cyto/Secreted	a	SDAKSFVLNL	g	Undertagged	1.08934	0.910663					0.201805	0.113495			<0.2	<0.2	=Epoxomicin / control
Epox2	21.5235	2	2	1092.56	1092.58	Galectin-1	Lgals1	Cyto/Secreted	a	SDAKSFVLNL	g		1.67371	0.326292					0.27946	0.202087			#REF!	0.240774	=Epoxomicin / control
Epox2	21.5896	2	1	1092.58	1092.58	Galectin-1	Lgals1	Cyto/Secreted	a	SDAKSFVLNL	g	Undertagged	0.856927	1.14307					0.0849307	0.187086			<0.2	<0.2	=Epoxomicin / control
QRun1	20.8194	2	2	1092.58	1092.58	Galectin-1	Lgals1	Cyto/Secreted	a	SDAKSFVLNL	g		1.26984	0.730159	0.126984		0.15873	0.0634921					<0.2	<0.2	=Q111 expression (het and homo) / Q7
QRun1	20.9639	2	1	1092.59	1092.58	Galectin-1	Lgals1	Cyto/Secreted	a	SDAKSFVLNL	g	Undertagged	1.17241	0.827586	0.62069		0.413793	0.593103					#REF!	0.542529	=Q111 expression (het and homo) / Q7
QRun2	21.5141	2	1	1092.58	1092.58	Galectin-1	Lgals1	Cyto/Secreted	a	SDAKSFVLNL	g	Undertagged	1.03922	0.960784	0.254902		0.352941						#REF!	0.303922	=Q111 expression (het and homo) / Q7
QRun3	21.3497	2	1	1092.58	1092.58	Galectin-1	Lgals1	Cyto/Secreted	a	SDAKSFVLNL	g	Undertagged	1		0.291667	0.3125	0.166667						#REF!	0.256944	=Q111 expression (het and homo) / Q7
QRun4	21.1186	2	2	1092.57	1092.58	Galectin-1	Lgals1	Cyto/Secreted	a	SDAKSFVLNL	g		1		0.109091		0.0727273	0.0545455					#REF!	<0.2	=Q111 expression (het and homo) / Q7
QRun4	21.2448	2	1	1092.59	1092.58	Galectin-1	Lgals1	Cyto/Secreted	a	SDAKSFVLNL	g	Undertagged	1		0.2		0.166667	0.233333					#REF!	0.2	=Q111 expression (het and homo) / Q7
Bortez	14.681	3	2	1094.52	1094.54	Galectin-1	Lgals1	Cyto/Secreted	y	MAADGDFKIK	c	Undertagged	0.907239	1.09276							4.5244	2.19946	#REF!	3.36193	=Bortezomib / control
Epox1	14.476	3	2	1094.51	1094.54	Galectin-1	Lgals1	Cyto/Secreted	y	MAADGDFKIK	c	Undertagged	1.4181	0.581901					0.9874	0.895762			#REF!	0.941581	=Epoxomicin / control
Epox2	14.6208	3	2	1094.51	1094.54	Galectin-1	Lgals1	Cyto/Secreted	y	MAADGDFKIK	c	Undertagged	1.2194	0.780603					2.79755	0.968927			#REF!	1.88324	=Epoxomicin / control
Bortez	16.399	2	1	1185.64	1185.64	Galectin-1	Lgals1	Cyto/Secreted	f	VLNLGKDSNNL	c	Undertagged	1.13218	0.867822							1.9966	1.63575	#REF!	1.81617	=Bortezomib / control
Bortez	23.423	2	2	1262.66	1262.69	Galectin-1	Lgals1	Cyto/Secreted	e	VASDAKSFVLNL	g		0.381435	1.61857							0.253165	0.342053	#REF!	0.297609	=Bortezomib / control
Bortez	22.056	2	1	1262.7	1262.69	Galectin-1	Lgals1	Cyto/Secreted	e	VASDAKSFVLNL	g	Undertagged	1.05168	0.948321							0.248164	0.209601	#REF!	0.228882	=Bortezomib / control
Epox1	22.9868	2	2	1262.65	1262.69	Galectin-1	Lgals1	Cyto/Secreted	e	VASDAKSFVLNL	g		0.372593	1.62741					0.0866365	0.197622			<0.2	<0.2	=Epoxomicin / control
Epox1	21.8203	2	1	1262.7	1262.69	Galectin-1	Lgals1	Cyto/Secreted	e	VASDAKSFVLNL	g	Undertagged	1.2776	0.722404					1.53625	0.875245			#REF!	1.20575	=Epoxomicin / control
Epox2	23.1913	2	2	1262.65	1262.69	Galectin-1	Lgals1	Cyto/Secreted	e	VASDAKSFVLNL	g		1.53365	0.466346					0.276442	0.557692			#REF!	0.417067	=Epoxomicin / control
QRun1	23.0719	3	2	1262.68	1262.69	Galectin-1	Lgals1	Cyto/Secreted	e	VASDAKSFVLNL	g		1.22581	0.774194	0.258065		0.258065	0.154839					#REF!	0.223656	=Q111 expression (het and homo) / Q7
QRun1	23.0719	2	2	1262.68	1262.69	Galectin-1	Lgals1	Cyto/Secreted	e	VASDAKSFVLNL	g		1.28571	0.714286	0.2		0.214286	nd					<0.2	<0.2	=Q111 expression (het and homo) / Q7
QRun2	21.7873	2	1	1262.68	1262.69	Galectin-1	Lgals1	Cyto/Secreted	e	VASDAKSFVLNL	g	Undertagged	1.03846	0.961538	0.423077		0.448718						#REF!	0.435897	=Q111 expression (het and homo) / Q7
QRun3	23.1304	2	2	1262.67	1262.69	Galectin-1	Lgals1	Cyto/Secreted	e	VASDAKSFVLNL	g		1		0.125	0.15	0.25						#REF!	<0.2	=Q111 expression (het and homo) / Q7
QRun3	21.5365	2	1	1262.69	1262.69	Galectin-1	Lgals1	Cyto/Secreted	e	VASDAKSFVLNL	g	Undertagged	1		0.258824	0.294118	0.117647						#REF!	0.223529	=Q111 expression (het and homo) / Q7
QRun4	23.1798	2	2	1262.68	1262.69	Galectin-1	Lgals1	Cyto/Secreted	e	VASDAKSFVLNL	g		1		0.15		0.05	0.05					#REF!	<0.2	=Q111 expression (het and homo) / Q7
QRun4	21.5617	2	1	1262.69	1262.69	Galectin-1	Lgals1	Cyto/Secreted	e	VASDAKSFVLNL	g	Undertagged	1		0.233333		0.183333	0.216667					#REF!	0.211111	=Q111 expression (het and homo) / Q7
Bortez	16.668	2	2	1377.69	1377.73	Galectin-1	Lgals1	Cyto/Secreted	v	RGEVASDAKSFVL	n		0.489723	1.51028							0.453977	0.402145	#REF!	0.428061	=Bortezomib / control
Bortez	16.671	3	2	1377.7	1377.73	Galectin-1	Lgals1	Cyto/Secreted	v	RGEVASDAKSFVL	n		0.502569	1.49743							0.534361	0.642903	#REF!	0.588632	=Bortezomib / control
Bortez	16.802	2	1	1377.74	1377.73	Galectin-1	Lgals1	Cyto/Secreted	v	RGEVASDAKSFVL	n	Undertagged	1.09474	0.905255							0.481372	0.4604	#REF!	0.470886	=Bortezomib / control
Bortez	16.802	3	1	1377.74	1377.73	Galectin-1	Lgals1	Cyto/Secreted	v	RGEVASDAKSFVL	n	Undertagged	0.872742	1.12726							0.565082	0.43824	#REF!	0.501661	=Bortezomib / control
Epox1	16.9186	3	2	1377.71	1377.73	Galectin-1	Lgals1	Cyto/Secreted	v	RGEVASDAKSFVL	n		0.394977	1.60502					0.0841133	0.108992			<0.2	<0.2	=Epoxomicin / control
Epox1	16.915	2	2	1377.71	1377.73	Galectin-1	Lgals1	Cyto/Secreted	v	RGEVASDAKSFVL	n		0.619048	1.38095					0.261905	0.267857			#REF!	0.264881	=Epoxomicin / control
Epox1	16.9351	3	1	1377.74	1377.73	Galectin-1	Lgals1	Cyto/Secreted	v	RGEVASDAKSFVL	n	Undertagged	1.1999	0.800096					0.464294	0.332458			#REF!	0.398376	=Epoxomicin / control
Epox1	16.9388	2	1	1377.75	1377.73	Galectin-1	Lgals1	Cyto/Secreted	v	RGEVASDAKSFVL	n	Undertagged	1.15803	0.841965					0.63745	0.494024			#REF!	0.565737	=Epoxomicin / control
Epox2	16.8386	2	2	1377.69	1377.73	Galectin-1	Lgals1	Cyto/Secreted	v	RGEVASDAKSFVL	n		1.48441	0.515593					0.627859	0.515593			#REF!	0.571726	=Epoxomicin / control
Epox2	16.8199	3	2	1377.7	1377.73	Galectin-1	Lgals1	Cyto/Secreted	v	RGEVASDAKSFVL	n		1.52433	0.475671					0.17283	0.268068			#REF!	0.220449	=Epoxomicin / control
Epox2	16.8603	2	1	1377.74	1377.73	Galectin-1	Lgals1	Cyto/Secreted	v	RGEVASDAKSFVL	n	Undertagged	0.709382	1.29062					0.489703	0.527841			#REF!	0.508772	=Epoxomicin / control
Epox2	16.8642	3	1	1377.74	1377.73	Galectin-1	Lgals1	Cyto/Secreted	v	RGEVASDAKSFVL	n	Undertagged	0.697812	1.30219					0.151778	0.312899			#REF!	0.232338	=Epoxomicin / control
QRun1	16.177	3	2	1377.72	1377.73	Galectin-1	Lgals1	Cyto/Secreted	v	RGEVASDAKSFVL	n		1.28571	0.714286	0.214286		0.271429	0.0857143					<0.2	<0.2	=Q111 expression (het and homo) / Q7
QRun1	16.1054	2	2	1377.73	1377.73	Galectin-1	Lgals1	Cyto/Secreted	v	RGEVASDAKSFVL	n		1.2	0.8	0.28		0.4	0.133333					#REF!	0.271111	=Q111 expression (het and homo) / Q7
QRun3	16.9884	3	2	1377.72	1377.73	Galectin-1	Lgals1	Cyto/Secreted	v	RGEVASDAKSFVL	n		1		0.163636	0.145455	0.236364						#REF!	<0.2	=Q111 expression (het and homo) / Q7
QRun3	17.1112	2	1	1377.73	1377.73	Galectin-1	Lgals1	Cyto/Secreted	v	RGEVASDAKSFVL	n	Undertagged	1		0.2125	0.3125	0.1						#REF!	0.208333	=Q111 expression (het and homo) / Q7
QRun3	17.1112	3	1	1377.73	1377.73	Galectin-1	Lgals1	Cyto/Secreted	v	RGEVASDAKSFVL	n	Undertagged	1		0.2125	0.375	0.125						#REF!	0.2375	=Q111 expression (het and homo) / Q7
QRun4	16.8586	3	2	1377.72	1377.73	Galectin-1	Lgals1	Cyto/Secreted	v	RGEVASDAKSFVL	n		1		0.184615		0.0615385	0.0461538					#REF!	<0.2	=Q111 expression (het and homo) / Q7
QRun4	17.0171	2	1	1377.73	1377.73	Galectin-1	Lgals1	Cyto/Secreted	v	RGEVASDAKSFVL	n	Undertagged	1		0.214286		0.228571	0.214286					#REF!	0.219048	=Q111 expression (het and homo) / Q7
QRun4	17.0171	3	1	1377.74	1377.73	Galectin-1	Lgals1	Cyto/Secreted	v	RGEVASDAKSFVL	n	Undertagged	1		0.214286		0.228571	0.2					#REF!	0.214286	=Q111 expression (het and homo) / Q7
Bortez	20.57	3	2	1383.69	1383.7	Galectin-1	Lgals1	Cyto/Secreted	a	DLTIKLPDGHEF	k		0.427912	1.57209							0.208825	0.213443	#REF!	0.211134	=Bortezomib / control
Bortez	21.537	2	1	1383.72	1383.7	Galectin-1	Lgals1	Cyto/Secreted	a	DLTIKLPDGHEF	k	Undertagged	1.01646	0.983538							0.2235	0.363383	#REF!	0.293441	=Bortezomib / control
Bortez	21.559	3	1	1383.72	1383.7	Galectin-1	Lgals1	Cyto/Secreted	a	DLTIKLPDGHEF	k	Undertagged	1.03971	0.960294							0.139261	0.127487	<0.2	<0.2	=Bortezomib / control
Epox1	20.5067	3	2	1383.68	1383.7	Galectin-1	Lgals1	Cyto/Secreted	a	DLTIKLPDGHEF	k		0.333359	1.66664					0.0405129	0.0267051			<0.2	<0.2	=Epoxomicin / control
Epox1	21.0817	2	1	1383.71	1383.7	Galectin-1	Lgals1	Cyto/Secreted	a	DLTIKLPDGHEF	k	Undertagged	1.24901	0.750988					0.283597	0.115613			#REF!	0.199605	=Epoxomicin / control
Epox1	21.068	3	1	1383.73	1383.7	Galectin-1	Lgals1	Cyto/Secreted	a	DLTIKLPDGHEF	k	Undertagged	1.08063	0.919371					0.211477	0.106341			<0.2	<0.2	=Epoxomicin / control
Epox2	20.4975	3	2	1383.67	1383.7	Galectin-1	Lgals1	Cyto/Secreted	a	DLTIKLPDGHEF	k		1.60249	0.397512					0.0527993	0.170232			<0.2	<0.2	=Epoxomicin / control
Epox2	21.283	3	1	1383.71	1383.7	Galectin-1	Lgals1	Cyto/Secreted	a	DLTIKLPDGHEF	k	Undertagged	0.738502	1.2615					0.0536104	0.206884			<0.2	<0.2	=Epoxomicin / control
Epox2	21.3018	2	1	1383.71	1383.7	Galectin-1	Lgals1	Cyto/Secreted	a	DLTIKLPDGHEF	k	Undertagged	1.21858	0.781417					0.236101	0.189896			#REF!	0.212998	=Epoxomicin / control
QRun1	20.3753	2	2	1383.7	1383.7	Galectin-1	Lgals1	Cyto/Secreted	a	DLTIKLPDGHEF	k		1.22581	0.774194	nd		nd	nd					<0.2	<0.2	=Q111 expression (het and homo) / Q7
QRun1	21.5185	3	1	1383.71	1383.7	Galectin-1	Lgals1	Cyto/Secreted	a	DLTIKLPDGHEF	k	Undertagged	1.19048	0.809524	0.357143		0.714286	1.90476					#REF!	0.992063	=Q111 expression (het and homo) / Q7
QRun1	20.4364	3	2	1383.72	1383.7	Galectin-1	Lgals1	Cyto/Secreted	a	DLTIKLPDGHEF	k		1.28571	0.714286	0.114286		0.285714	0.0857143					<0.2	<0.2	=Q111 expression (het and homo) / Q7
QRun2	20.7152	3	2	1383.7	1383.7	Galectin-1	Lgals1	Cyto/Secreted	a	DLTIKLPDGHEF	k		1	1	0.833333		0.566667						#REF!	0.7	=Q111 expression (het and homo) / Q7
QRun2	21.5063	2	1	1383.7	1383.7	Galectin-1	Lgals1	Cyto/Secreted	a	DLTIKLPDGHEF	k	Undertagged	1.06667	0.933333	0.333333		0.466667						#REF!	0.4	=Q111 expression (het and homo) / Q7
QRun2	21.4519	3	1	1383.71	1383.7	Galectin-1	Lgals1	Cyto/Secreted	a	DLTIKLPDGHEF	k	Undertagged	1.01604	0.983957	0.213904		0.299465						#REF!	0.256684	=Q111 expression (het and homo) / Q7
QRun3	20.4969	3	2	1383.69	1383.7	Galectin-1	Lgals1	Cyto/Secreted	a	DLTIKLPDGHEF	k		1		0.170455	0.170455	0.25						#REF!	0.19697	=Q111 expression (het and homo) / Q7
QRun3	21.2269	3	1	1383.71	1383.7	Galectin-1	Lgals1	Cyto/Secreted	a	DLTIKLPDGHEF	k	Undertagged	1		0.258824	0.329412	0.141176						#REF!	0.243137	=Q111 expression (het and homo) / Q7
QRun4	20.3471	3	2	1383.69	1383.7	Galectin-1	Lgals1	Cyto/Secreted	a	DLTIKLPDGHEF	k		1		0.181818		0.106061	0.0757576					#REF!	<0.2	=Q111 expression (het and homo) / Q7
QRun4	21.2896	2	1	1383.71	1383.7	Galectin-1	Lgals1	Cyto/Secreted	a	DLTIKLPDGHEF	k	Undertagged	1		0.257143		0.314286	0.214286					#REF!	0.261905	=Q111 expression (het and homo) / Q7
QRun4	21.1812	3	1	1383.71	1383.7	Galectin-1	Lgals1	Cyto/Secreted	a	DLTIKLPDGHEF	k	Undertagged	1		0.230769		0.246154	0.230769					#REF!	0.235897	=Q111 expression (het and homo) / Q7
Bortez	16.242	3	2	1455.69	1455.73	Galectin-1	Lgals1	Cyto/Secreted	l	PDGHEFKFPNRL	n		0.550736	1.44926							0.80347	0.71143	#REF!	0.75745	=Bortezomib / control
Bortez	16.242	4	2	1455.7	1455.73	Galectin-1	Lgals1	Cyto/Secreted	l	PDGHEFKFPNRL	n		0.459521	1.54048							0.634102	0.579828	#REF!	0.606965	=Bortezomib / control
Bortez	16.024	3	1	1455.73	1455.73	Galectin-1	Lgals1	Cyto/Secreted	l	PDGHEFKFPNRL	n	Undertagged	0.914079	1.08592							1.1639	0.839711	#REF!	1.00181	=Bortezomib / control
Bortez	16.024	2	1	1455.74	1455.73	Galectin-1	Lgals1	Cyto/Secreted	l	PDGHEFKFPNRL	n	Undertagged	1.09877	0.901226							0.807498	0.736842	#REF!	0.77217	=Bortezomib / control
Bortez	16.024	4	1	1455.74	1455.73	Galectin-1	Lgals1	Cyto/Secreted	l	PDGHEFKFPNRL	n	Undertagged	1.14544	0.854558							0.7772	0.784438	#REF!	0.780819	=Bortezomib / control
Epox1	16.2477	2	1	1455.7	1455.73	Galectin-1	Lgals1	Cyto/Secreted	l	PDGHEFKFPNRL	n	Undertagged	1.67894	0.321063					0.296524	0.304703			#REF!	0.300613	=Epoxomicin / control
Epox1	16.4881	3	2	1455.71	1455.73	Galectin-1	Lgals1	Cyto/Secreted	l	PDGHEFKFPNRL	n		0.773054	1.22695					0.576848	0.427731			#REF!	0.502289	=Epoxomicin / control
Epox1	16.4881	4	2	1455.72	1455.73	Galectin-1	Lgals1	Cyto/Secreted	l	PDGHEFKFPNRL	n		0.659452	1.34055					0.0771052	0.0750761			<0.2	<0.2	=Epoxomicin / control
Epox1	16.2477	4	1	1455.75	1455.73	Galectin-1	Lgals1	Cyto/Secreted	l	PDGHEFKFPNRL	n	Undertagged	0.999311	1.00069					0.245348	0.0820124			<0.2	<0.2	=Epoxomicin / control
Epox2	16.4226	4	2	1455.7	1455.73	Galectin-1	Lgals1	Cyto/Secreted	l	PDGHEFKFPNRL	n		1.61054	0.389465					0.131261	0.215026			<0.2	<0.2	=Epoxomicin / control
Epox2	16.4187	3	2	1455.71	1455.73	Galectin-1	Lgals1	Cyto/Secreted	l	PDGHEFKFPNRL	n		1.34461	0.655388					0.363409	0.626566			#REF!	0.494987	=Epoxomicin / control
Epox2	16.1595	3	1	1455.73	1455.73	Galectin-1	Lgals1	Cyto/Secreted	l	PDGHEFKFPNRL	n	Undertagged	0.672106	1.32789					0.294483	0.218337			#REF!	0.25641	=Epoxomicin / control
Epox2	16.1595	4	1	1455.74	1455.73	Galectin-1	Lgals1	Cyto/Secreted	l	PDGHEFKFPNRL	n	Undertagged	0.893851	1.10615					0.120388	0.221359			<0.2	<0.2	=Epoxomicin / control
QRun1	15.8657	4	2	1455.72	1455.73	Galectin-1	Lgals1	Cyto/Secreted	l	PDGHEFKFPNRL	n		1.32394	0.676056	nd		0.15493	0.112676					<0.2	<0.2	=Q111 expression (het and homo) / Q7
QRun1	15.8046	3	2	1455.74	1455.73	Galectin-1	Lgals1	Cyto/Secreted	l	PDGHEFKFPNRL	n		1.35714	0.642857	nd		0.171429	0.1					<0.2	<0.2	=Q111 expression (het and homo) / Q7
QRun2	16.0786	4	1	1455.74	1455.73	Galectin-1	Lgals1	Cyto/Secreted	l	PDGHEFKFPNRL	n	Undertagged	1.09434	0.90566	0.207547		0.433962						#REF!	0.320755	=Q111 expression (het and homo) / Q7
QRun3	16.7062	4	2	1455.73	1455.73	Galectin-1	Lgals1	Cyto/Secreted	l	PDGHEFKFPNRL	n		1		0.111111	0.111111	0.2						#REF!	<0.2	=Q111 expression (het and homo) / Q7
QRun3	16.5224	4	1	1455.73	1455.73	Galectin-1	Lgals1	Cyto/Secreted	l	PDGHEFKFPNRL	n	Undertagged	1		0.222222	0.333333	0.111111						#REF!	0.222222	=Q111 expression (het and homo) / Q7
QRun3	16.4412	2	1	1455.73	1455.73	Galectin-1	Lgals1	Cyto/Secreted	k	LPDGHEFKFPNR	l	Undertagged	1		0.25	0.375	0.125						#REF!	0.25	=Q111 expression (het and homo) / Q7
QRun3	16.4585	3	1	1455.73	1455.73	Galectin-1	Lgals1	Cyto/Secreted	k	LPDGHEFKFPNR	l	Undertagged	1		0.243902	0.365854	0.121951						#REF!	0.243902	=Q111 expression (het and homo) / Q7
QRun4	16.3467	3	1	1455.71	1455.73	Galectin-1	Lgals1	Cyto/Secreted	l	PDGHEFKFPNRL	n	Undertagged	1		0.5		0.5	0.428571					#REF!	0.47619	=Q111 expression (het and homo) / Q7
QRun4	16.3467	2	1	1455.71	1455.73	Galectin-1	Lgals1	Cyto/Secreted	l	PDGHEFKFPNRL	n	Undertagged	1		0.571429		0.642857	0.5					#REF!	0.571429	=Q111 expression (het and homo) / Q7
QRun4	16.5563	3	2	1455.73	1455.73	Galectin-1	Lgals1	Cyto/Secreted	l	PDGHEFKFPNRL	n		1		0.138462		0.0769231	0.0769231					#REF!	<0.2	=Q111 expression (het and homo) / Q7
QRun4	16.3467	4	1	1455.74	1455.73	Galectin-1	Lgals1	Cyto/Secreted	l	PDGHEFKFPNRL	n	Undertagged	1		0.2		0.266667	0.2					#REF!	0.222222	=Q111 expression (het and homo) / Q7
Bortez	15.377	4	1	1569.78	1569.77	Galectin-1	Lgals1	Cyto/Secreted	l	PDGHEFKFPNRLN	m	Undertagged	0.987741	1.01226							5.4676	3.2049	#REF!	4.33625	=Bortezomib / control
Bortez	20.833	3	2	1604.86	1604.85	Galectin-1	Lgals1	Cyto/Secreted	v	RGEVASDAKSFVLNL	g		0.416968	1.58303							0.220896	0.25326	#REF!	0.237078	=Bortezomib / control
Bortez	21.057	2	1	1604.86	1604.85	Galectin-1	Lgals1	Cyto/Secreted	v	RGEVASDAKSFVLNL	g	Undertagged	0.883006	1.11699							0.227369	0.23966	#REF!	0.233515	=Bortezomib / control
Bortez	21.061	3	1	1604.88	1604.85	Galectin-1	Lgals1	Cyto/Secreted	v	RGEVASDAKSFVLNL	g	Undertagged	0.868099	1.1319							0.224757	0.196487	#REF!	0.210622	=Bortezomib / control
Epox1	20.9656	3	2	1604.85	1604.85	Galectin-1	Lgals1	Cyto/Secreted	v	RGEVASDAKSFVLNL	g		0.32025	1.67975					0.0665886	0.0613161			<0.2	<0.2	=Epoxomicin / control
Epox1	21.0058	2	1	1604.87	1604.85	Galectin-1	Lgals1	Cyto/Secreted	v	RGEVASDAKSFVLNL	g	Undertagged	1.08689	0.913108					0.435935	0.377025			#REF!	0.40648	=Epoxomicin / control
Epox1	20.982	3	1	1604.88	1604.85	Galectin-1	Lgals1	Cyto/Secreted	v	RGEVASDAKSFVLNL	g	Undertagged	1.0554	0.944604					0.40036	0.253957			#REF!	0.327158	=Epoxomicin / control
Epox2	20.7971	3	2	1604.84	1604.85	Galectin-1	Lgals1	Cyto/Secreted	v	RGEVASDAKSFVLNL	g		1.51132	0.488678					0.137917	0.206258			<0.2	<0.2	=Epoxomicin / control
Epox2	20.9331	2	1	1604.85	1604.85	Galectin-1	Lgals1	Cyto/Secreted	v	RGEVASDAKSFVLNL	g	Undertagged	0.828666	1.17133					0.395387	0.454695			#REF!	0.425041	=Epoxomicin / control
Epox2	20.9331	3	1	1604.86	1604.85	Galectin-1	Lgals1	Cyto/Secreted	v	RGEVASDAKSFVLNL	g	Undertagged	0.699288	1.30071					0.151863	0.186109			<0.2	<0.2	=Epoxomicin / control
QRun1	20.6314	3	2	1604.86	1604.85	Galectin-1	Lgals1	Cyto/Secreted	v	RGEVASDAKSFVLNL	g		1.22581	0.774194	0.219355		0.245161	0.154839					#REF!	0.206452	=Q111 expression (het and homo) / Q7
QRun1	20.5703	2	2	1604.86	1604.85	Galectin-1	Lgals1	Cyto/Secreted	v	RGEVASDAKSFVLNL	g		1.24138	0.758621	0.234483		0.275862	nd					<0.2	<0.2	=Q111 expression (het and homo) / Q7
QRun1	20.9122	3	1	1604.89	1604.85	Galectin-1	Lgals1	Cyto/Secreted	v	RGEVASDAKSFVLNL	g	Undertagged	1.18182	0.818182	0.727273		0.727273	1.54545					#REF!	1	=Q111 expression (het and homo) / Q7
QRun2	21.2158	3	1	1604.86	1604.85	Galectin-1	Lgals1	Cyto/Secreted	v	RGEVASDAKSFVLNL	g	Undertagged	1.05357	0.946429	0.267857		0.5						#REF!	0.383929	=Q111 expression (het and homo) / Q7
QRun3	20.6807	3	2	1604.84	1604.85	Galectin-1	Lgals1	Cyto/Secreted	v	RGEVASDAKSFVLNL	g		1		0.136364	0.170455	0.227273						#REF!	<0.2	=Q111 expression (het and homo) / Q7
QRun3	20.901	2	1	1604.86	1604.85	Galectin-1	Lgals1	Cyto/Secreted	v	RGEVASDAKSFVLNL	g	Undertagged	1		0.235294	0.352941	0.141176						#REF!	0.243137	=Q111 expression (het and homo) / Q7
QRun3	20.9446	3	1	1604.87	1604.85	Galectin-1	Lgals1	Cyto/Secreted	v	RGEVASDAKSFVLNL	g	Undertagged	1		0.268817	0.397849	0.182796						#REF!	0.283154	=Q111 expression (het and homo) / Q7
QRun4	20.638	3	2	1604.86	1604.85	Galectin-1	Lgals1	Cyto/Secreted	v	RGEVASDAKSFVLNL	g		1		0.164179		0.0746269	0.104478					#REF!	<0.2	=Q111 expression (het and homo) / Q7
QRun4	20.8288	3	1	1604.86	1604.85	Galectin-1	Lgals1	Cyto/Secreted	v	RGEVASDAKSFVLNL	g	Undertagged	1		0.230769		0.307692	0.246154					#REF!	0.261538	=Q111 expression (het and homo) / Q7
QRun4	20.8913	2	1	1604.87	1604.85	Galectin-1	Lgals1	Cyto/Secreted	v	RGEVASDAKSFVLNL	g	Undertagged	1		0.226667		0.266667	0.2					#REF!	0.231111	=Q111 expression (het and homo) / Q7
Bortez	17.45	3	1	1608.83	1608.81	Galectin-1	Lgals1	Cyto/Secreted	f	KFPNRLNMEAINY	m	Undertagged	0.898932	1.10107							0.558232	0.481252	#REF!	0.519742	=Bortezomib / control
Epox1	17.7121	3	1	1608.82	1608.81	Galectin-1	Lgals1	Cyto/Secreted	f	KFPNRLNMEAINY	m	Undertagged	1.03491	0.965087					0.57606	0.428928			#REF!	0.502494	=Epoxomicin / control
Epox2	17.5907	3	1	1608.83	1608.81	Galectin-1	Lgals1	Cyto/Secreted	f	KFPNRLNMEAINY	m	Undertagged	1.06682	0.93318					0.351382	0.52765			#REF!	0.439516	=Epoxomicin / control
QRun3	17.6412	3	1	1608.82	1608.81	Galectin-1	Lgals1	Cyto/Secreted	f	KFPNRLNMEAINY	m	Undertagged	1		0.272727	0.418182	0.145455						#REF!	0.278788	=Q111 expression (het and homo) / Q7
QRun4	17.48	3	1	1608.82	1608.81	Galectin-1	Lgals1	Cyto/Secreted	f	KFPNRLNMEAINY	m	Undertagged	1		0.285714		0.342857	0.228571					#REF!	0.285714	=Q111 expression (het and homo) / Q7
Bortez	24.048	3	2	1658.86	1658.87	Galectin-1	Lgals1	Cyto/Secreted	a	DLTIKLPDGHEFKF	p	Undertagged	1.01708	0.982917							0.155059	0.143233	<0.2	<0.2	=Bortezomib / control
Bortez	24.029	4	2	1658.86	1658.87	Galectin-1	Lgals1	Cyto/Secreted	a	DLTIKLPDGHEFKF	p	Undertagged	0.883028	1.11697							0.131881	0.0848624	<0.2	<0.2	=Bortezomib / control
Epox1	23.4109	4	2	1658.85	1658.87	Galectin-1	Lgals1	Cyto/Secreted	a	DLTIKLPDGHEFKF	p	Undertagged	1.35043	0.649573					0.512821	0.384615			#REF!	0.448718	=Epoxomicin / control
Epox1	23.3661	3	2	1658.87	1658.87	Galectin-1	Lgals1	Cyto/Secreted	a	DLTIKLPDGHEFKF	p	Undertagged	0.690355	1.30964					0.233503	0.335025			#REF!	0.284264	=Epoxomicin / control
Epox2	23.5708	3	2	1658.85	1658.87	Galectin-1	Lgals1	Cyto/Secreted	a	DLTIKLPDGHEFKF	p	Undertagged	0.944499	1.0555					0.167478	0.165531			<0.2	<0.2	=Epoxomicin / control
Epox2	23.559	4	2	1658.86	1658.87	Galectin-1	Lgals1	Cyto/Secreted	a	DLTIKLPDGHEFKF	p	Undertagged	0.854854	1.14515					0.121583	0.157399			<0.2	<0.2	=Epoxomicin / control
QRun1	22.8146	4	3	1658.84	1658.87	Galectin-1	Lgals1	Cyto/Secreted	a	DLTIKLPDGHEFKF	p		1.24138	0.758621	0.0689655		0.206897	0.0689655					<0.2	<0.2	=Q111 expression (het and homo) / Q7
QRun1	24.0706	4	2	1658.86	1658.87	Galectin-1	Lgals1	Cyto/Secreted	a	DLTIKLPDGHEFKF	p	Undertagged	1.23077	0.769231	nd		0.615385	1.38462					#REF!	0.666667	=Q111 expression (het and homo) / Q7
QRun2	24.0741	3	2	1658.85	1658.87	Galectin-1	Lgals1	Cyto/Secreted	a	DLTIKLPDGHEFKF	p	Undertagged	1.06061	0.939394	0.272727		0.333333						#REF!	0.30303	=Q111 expression (het and homo) / Q7
QRun2	24.0741	4	2	1658.87	1658.87	Galectin-1	Lgals1	Cyto/Secreted	a	DLTIKLPDGHEFKF	p	Undertagged	1.09375	0.90625	0.1875		0.21875						#REF!	0.203125	=Q111 expression (het and homo) / Q7
QRun3	23.8877	3	2	1658.86	1658.87	Galectin-1	Lgals1	Cyto/Secreted	a	DLTIKLPDGHEFKF	p	Undertagged	1		0.235294	0.294118	0.152941						#REF!	0.227451	=Q111 expression (het and homo) / Q7
QRun3	24.0197	2	2	1658.86	1658.87	Galectin-1	Lgals1	Cyto/Secreted	a	DLTIKLPDGHEFKF	p	Undertagged	1		0.3375	0.25	0.1875						#REF!	0.258333	=Q111 expression (het and homo) / Q7
QRun3	23.8705	4	2	1658.86	1658.87	Galectin-1	Lgals1	Cyto/Secreted	a	DLTIKLPDGHEFKF	p	Undertagged	1		0.254545	0.254545	0.163636						#REF!	0.224242	=Q111 expression (het and homo) / Q7
QRun4	22.2936	4	3	1658.84	1658.87	Galectin-1	Lgals1	Cyto/Secreted	a	DLTIKLPDGHEFKF	p		1		0.169231		0.0923077	0.0923077					#REF!	<0.2	=Q111 expression (het and homo) / Q7
QRun4	24.0608	2	2	1658.86	1658.87	Galectin-1	Lgals1	Cyto/Secreted	a	DLTIKLPDGHEFKF	p	Undertagged	1		nd		nd	nd					<0.2	<0.2	=Q111 expression (het and homo) / Q7
QRun4	24.0608	4	2	1658.87	1658.87	Galectin-1	Lgals1	Cyto/Secreted	a	DLTIKLPDGHEFKF	p	Undertagged	1		0.25		0.25	0.25					#REF!	0.25	=Q111 expression (het and homo) / Q7
QRun4	23.9034	3	2	1658.88	1658.87	Galectin-1	Lgals1	Cyto/Secreted	a	DLTIKLPDGHEFKF	p	Undertagged	1		0.230769		0.307692	0.230769					#REF!	0.25641	=Q111 expression (het and homo) / Q7
Bortez	21.169	3	1	1703.94	1703.92	Galectin-1	Lgals1	Cyto/Secreted	k	VRGEVASDAKSFVLNL	g	Undertagged	0.879587	1.12041							0.177766	0.163088	<0.2	<0.2	=Bortezomib / control
Epox1	21.1704	3	1	1703.94	1703.92	Galectin-1	Lgals1	Cyto/Secreted	k	VRGEVASDAKSFVLNL	g	Undertagged	1.21297	0.78703					0.49521	0.813559			#REF!	0.654385	=Epoxomicin / control
QRun1	21.3952	3	2	1703.93	1703.92	Galectin-1	Lgals1	Cyto/Secreted	k	VRGEVASDAKSFVLNL	g		1.1875	0.8125	0.2		0.2875	0.1125					#REF!	0.2	=Q111 expression (het and homo) / Q7
QRun1	21.3952	2	2	1703.93	1703.92	Galectin-1	Lgals1	Cyto/Secreted	k	VRGEVASDAKSFVLNL	g		1.16129	0.83871	0.258065		0.258065	0.129032					#REF!	0.215054	=Q111 expression (het and homo) / Q7
QRun3	20.9446	3	1	1703.93	1703.92	Galectin-1	Lgals1	Cyto/Secreted	k	VRGEVASDAKSFVLNL	g	Undertagged	1		0.411765	0.529412	0.333333						#REF!	0.424837	=Q111 expression (het and homo) / Q7
Bortez	19.183	2	1	1739.87	1739.85	Galectin-1	Lgals1	Cyto/Secreted	f	KFPNRLNMEAINYM	a	Undertagged	1.23956	0.76044							0.782418	0.703297	#REF!	0.742857	=Bortezomib / control
Bortez	19.183	3	1	1739.91	1739.85	Galectin-1	Lgals1	Cyto/Secreted	f	KFPNRLNMEAINYM	a	Undertagged	0.840084	1.15992							0.321229	0.548883	#REF!	0.435056	=Bortezomib / control
Epox1	19.3649	3	1	1739.92	1739.85	Galectin-1	Lgals1	Cyto/Secreted	f	KFPNRLNMEAINYM	a	Undertagged	1.38197	0.618026					1.08441	0.852647			#REF!	0.968526	=Epoxomicin / control
Epox2	19.3146	2	1	1739.88	1739.85	Galectin-1	Lgals1	Cyto/Secreted	f	KFPNRLNMEAINYM	a	Undertagged	0.70068	1.29932					1.0068	0.789116			#REF!	0.897959	=Epoxomicin / control
Epox2	19.3146	3	1	1739.89	1739.85	Galectin-1	Lgals1	Cyto/Secreted	f	KFPNRLNMEAINYM	a	Undertagged	0.977647	1.02235					0.454118	0.68			#REF!	0.567059	=Epoxomicin / control
QRun4	19.0918	2	1	1739.86	1739.85	Galectin-1	Lgals1	Cyto/Secreted	f	KFPNRLNMEAINYM	a	Undertagged	1		0.357143		0.5	0.285714					#REF!	0.380952	=Q111 expression (het and homo) / Q7
QRun4	19.0918	3	1	1739.88	1739.85	Galectin-1	Lgals1	Cyto/Secreted	f	KFPNRLNMEAINYM	a	Undertagged	1		0.285714		0.357143	0.257143					#REF!	0.3	=Q111 expression (het and homo) / Q7
Bortez	19.968	3	3	1820.89	1820.93	Galectin-1	Lgals1	Cyto/Secreted	a	SDAKSFVLNLGKDSNNL	c		0.454043	1.54596							0.476849	0.326192	#REF!	0.40152	=Bortezomib / control
Bortez	20.013	3	2	1820.91	1820.93	Galectin-1	Lgals1	Cyto/Secreted	a	SDAKSFVLNLGKDSNNL	c	Undertagged	1.02045	0.979553							0.169655	0.118863	<0.2	<0.2	=Bortezomib / control
Bortez	20.013	2	2	1820.92	1820.93	Galectin-1	Lgals1	Cyto/Secreted	a	SDAKSFVLNLGKDSNNL	c	Undertagged	0.994315	1.00568							0.203618	0.202584	#REF!	0.203101	=Bortezomib / control
Epox1	19.8704	3	3	1820.86	1820.93	Galectin-1	Lgals1	Cyto/Secreted	a	SDAKSFVLNLGKDSNNL	c		0.398307	1.60169					0.0772282	0.204179			<0.2	<0.2	=Epoxomicin / control
Epox1	19.8494	3	2	1820.92	1820.93	Galectin-1	Lgals1	Cyto/Secreted	a	SDAKSFVLNLGKDSNNL	c	Undertagged	1.03459	0.965411					0.205995	0.164181			<0.2	<0.2	=Epoxomicin / control
Epox1	19.8704	2	2	1820.94	1820.93	Galectin-1	Lgals1	Cyto/Secreted	a	SDAKSFVLNLGKDSNNL	c	Undertagged	1.21739	0.782609					0.214834	0.383632			#REF!	0.299233	=Epoxomicin / control
Epox2	19.8637	3	3	1820.86	1820.93	Galectin-1	Lgals1	Cyto/Secreted	a	SDAKSFVLNLGKDSNNL	c		1.53735	0.462649					0.293035	0.360159			#REF!	0.326597	=Epoxomicin / control
Epox2	19.8853	2	2	1820.89	1820.93	Galectin-1	Lgals1	Cyto/Secreted	a	SDAKSFVLNLGKDSNNL	c	Undertagged	0.871452	1.12855					0.504174	0.397329			#REF!	0.450751	=Epoxomicin / control
Epox2	19.907	3	2	1820.91	1820.93	Galectin-1	Lgals1	Cyto/Secreted	a	SDAKSFVLNLGKDSNNL	c	Undertagged	0.895821	1.10418					0.138401	0.170806			<0.2	<0.2	=Epoxomicin / control
QRun1	19.9335	2	3	1820.91	1820.93	Galectin-1	Lgals1	Cyto/Secreted	a	SDAKSFVLNLGKDSNNL	c		1.26316	0.736842	0.210526		0.210526	0.105263					<0.2	<0.2	=Q111 expression (het and homo) / Q7
QRun1	19.9441	3	3	1820.92	1820.93	Galectin-1	Lgals1	Cyto/Secreted	a	SDAKSFVLNLGKDSNNL	c		1.28571	0.714286	0.2		0.214286	0.142857					<0.2	<0.2	=Q111 expression (het and homo) / Q7
QRun1	20.0569	2	2	1820.93	1820.93	Galectin-1	Lgals1	Cyto/Secreted	a	SDAKSFVLNLGKDSNNL	c	Undertagged	1.30435	0.695652	0.434783		0.434783	0.797101					#REF!	0.555556	=Q111 expression (het and homo) / Q7
QRun1	20.0569	3	2	1820.94	1820.93	Galectin-1	Lgals1	Cyto/Secreted	a	SDAKSFVLNLGKDSNNL	c	Undertagged	1.31034	0.689655	0.413793		0.413793	0.827586					#REF!	0.551724	=Q111 expression (het and homo) / Q7
QRun2	20.0729	2	2	1820.89	1820.93	Galectin-1	Lgals1	Cyto/Secreted	a	SDAKSFVLNLGKDSNNL	c	Undertagged	1.09859	0.901408	0.309859		0.352113						#REF!	0.330986	=Q111 expression (het and homo) / Q7
QRun2	20.3625	3	2	1820.92	1820.93	Galectin-1	Lgals1	Cyto/Secreted	a	SDAKSFVLNLGKDSNNL	c	Undertagged	1.06329	0.936709	0.202532		0.329114						#REF!	0.265823	=Q111 expression (het and homo) / Q7
QRun3	19.967	3	2	1820.92	1820.93	Galectin-1	Lgals1	Cyto/Secreted	a	SDAKSFVLNLGKDSNNL	c	Undertagged	1		0.287356	0.287356	0.114943						#REF!	0.229885	=Q111 expression (het and homo) / Q7
QRun3	19.9843	2	2	1820.92	1820.93	Galectin-1	Lgals1	Cyto/Secreted	a	SDAKSFVLNLGKDSNNL	c	Undertagged	1		0.206897	0.229885	0.114943						#REF!	<0.2	=Q111 expression (het and homo) / Q7
QRun4	19.9676	2	2	1820.92	1820.93	Galectin-1	Lgals1	Cyto/Secreted	a	SDAKSFVLNLGKDSNNL	c	Undertagged	1		0.176471		0.176471	0.176471					#REF!	<0.2	=Q111 expression (het and homo) / Q7
QRun4	19.8425	3	3	1820.93	1820.93	Galectin-1	Lgals1	Cyto/Secreted	a	SDAKSFVLNLGKDSNNL	c		1		0.140625		0.109375	0.078125					#REF!	<0.2	=Q111 expression (het and homo) / Q7
QRun4	19.9499	3	2	1820.94	1820.93	Galectin-1	Lgals1	Cyto/Secreted	a	SDAKSFVLNLGKDSNNL	c	Undertagged	1		0.2		0.2	0.2					#REF!	0.2	=Q111 expression (het and homo) / Q7
Bortez	20.526	2	2	1991.03	1991.03	Galectin-1	Lgals1	Cyto/Secreted	e	VASDAKSFVLNLGKDSNNL	c	Undertagged	0.990215	1.00978							0.60274	0.403131	#REF!	0.502935	=Bortezomib / control
Bortez	20.503	3	2	1991.04	1991.03	Galectin-1	Lgals1	Cyto/Secreted	e	VASDAKSFVLNLGKDSNNL	c	Undertagged	1.14604	0.853957							0.444668	0.242455	#REF!	0.343561	=Bortezomib / control
Epox1	20.3431	3	2	1991.04	1991.03	Galectin-1	Lgals1	Cyto/Secreted	e	VASDAKSFVLNLGKDSNNL	c	Undertagged	1.37907	0.620928					1.47413	1.1146			#REF!	1.29437	=Epoxomicin / control
Epox2	20.3723	3	2	1991.02	1991.03	Galectin-1	Lgals1	Cyto/Secreted	e	VASDAKSFVLNLGKDSNNL	c	Undertagged	0.745021	1.25498					0.733769	0.494146			#REF!	0.613958	=Epoxomicin / control
QRun1	22.1166	3	3	1991.04	1991.03	Galectin-1	Lgals1	Cyto/Secreted	e	VASDAKSFVLNLGKDSNNL	c		1.30314	0.696857	0.201164		0.32305	0.11362					#REF!	0.212612	=Q111 expression (het and homo) / Q7
QRun2	20.589	3	2	1991.01	1991.03	Galectin-1	Lgals1	Cyto/Secreted	e	VASDAKSFVLNLGKDSNNL	c	Undertagged	1.08333	0.916667	nd		0.416667						#REF!	0.208333	=Q111 expression (het and homo) / Q7
QRun3	21.6756	3	3	1991.02	1991.03	Galectin-1	Lgals1	Cyto/Secreted	e	VASDAKSFVLNLGKDSNNL	c		1		0.170213	0.191489	0.191489						#REF!	<0.2	=Q111 expression (het and homo) / Q7
QRun3	20.3538	2	2	1991.03	1991.03	Galectin-1	Lgals1	Cyto/Secreted	e	VASDAKSFVLNLGKDSNNL	c	Undertagged	1		0.301205	0.301205	0.144578						#REF!	0.248996	=Q111 expression (het and homo) / Q7
QRun3	20.3721	3	2	1991.03	1991.03	Galectin-1	Lgals1	Cyto/Secreted	e	VASDAKSFVLNLGKDSNNL	c	Undertagged	1		0.294118	0.352941	0.117647						#REF!	0.254902	=Q111 expression (het and homo) / Q7
QRun4	21.7046	3	3	1991.02	1991.03	Galectin-1	Lgals1	Cyto/Secreted	e	VASDAKSFVLNLGKDSNNL	c		1		0.140351		0.0877193	0.0701754					#REF!	<0.2	=Q111 expression (het and homo) / Q7
QRun4	20.2846	2	2	1991.03	1991.03	Galectin-1	Lgals1	Cyto/Secreted	e	VASDAKSFVLNLGKDSNNL	c	Undertagged	1		0.25		0.25	0.25					#REF!	0.25	=Q111 expression (het and homo) / Q7
QRun4	20.2397	3	2	1991.04	1991.03	Galectin-1	Lgals1	Cyto/Secreted	e	VASDAKSFVLNLGKDSNNL	c	Undertagged	1		0.3		0.2625	0.2625					#REF!	0.275	=Q111 expression (het and homo) / Q7
Bortez	19.228	4	2	2013.97	2013.97	Galectin-1	Lgals1	Cyto/Secreted	l	PDGHEFKFPNRLNMEAI	n		0.632289	1.36771							0.463283	0.50432	#REF!	0.483801	=Bortezomib / control
Bortez	19.209	3	2	2013.99	2013.97	Galectin-1	Lgals1	Cyto/Secreted	l	PDGHEFKFPNRLNMEAI	n		0.73736	1.26264							0.422753	0.376404	#REF!	0.399579	=Bortezomib / control
Bortez	19.103	4	1	2014	2013.97	Galectin-1	Lgals1	Cyto/Secreted	l	PDGHEFKFPNRLNMEAI	n	Undertagged	0.973876	1.02612							0.312057	0.424275	#REF!	0.368166	=Bortezomib / control
Bortez	19.1	3	1	2014.01	2013.97	Galectin-1	Lgals1	Cyto/Secreted	l	PDGHEFKFPNRLNMEAI	n	Undertagged	1.07474	0.925263							0.320526	0.301579	#REF!	0.311053	=Bortezomib / control
Epox1	19.4362	4	2	2013.97	2013.97	Galectin-1	Lgals1	Cyto/Secreted	l	PDGHEFKFPNRLNMEAI	n		0.642937	1.35706					0.186874	0.0571005			<0.2	<0.2	=Epoxomicin / control
Epox1	19.4362	3	2	2014	2013.97	Galectin-1	Lgals1	Cyto/Secreted	l	PDGHEFKFPNRLNMEAI	n		1.02725	0.972746					0.398323	0.570231			#REF!	0.484277	=Epoxomicin / control
Epox1	19.3137	4	1	2014.02	2013.97	Galectin-1	Lgals1	Cyto/Secreted	l	PDGHEFKFPNRLNMEAI	n	Undertagged	1.06284	0.93716					0.463444	0.177644			#REF!	0.320544	=Epoxomicin / control
Epox1	19.3302	3	1	2014.04	2013.97	Galectin-1	Lgals1	Cyto/Secreted	l	PDGHEFKFPNRLNMEAI	n	Undertagged	1.00251	0.997494					0.451128	0.210526			#REF!	0.330827	=Epoxomicin / control
Epox2	19.292	3	2	2013.94	2013.97	Galectin-1	Lgals1	Cyto/Secreted	l	PDGHEFKFPNRLNMEAI	n		0.998217	1.00178					0.944742	0.809269			#REF!	0.877005	=Epoxomicin / control
Epox2	19.292	4	2	2013.95	2013.97	Galectin-1	Lgals1	Cyto/Secreted	l	PDGHEFKFPNRLNMEAI	n		1.50749	0.492509					0.20158	0.133479			<0.2	<0.2	=Epoxomicin / control
Epox2	19.1885	3	1	2013.99	2013.97	Galectin-1	Lgals1	Cyto/Secreted	l	PDGHEFKFPNRLNMEAI	n	Undertagged	0.650602	1.3494					0.328744	0.567986			#REF!	0.448365	=Epoxomicin / control
Epox2	19.1885	4	1	2014	2013.97	Galectin-1	Lgals1	Cyto/Secreted	l	PDGHEFKFPNRLNMEAI	n	Undertagged	0.865983	1.13402					0.157416	0.405724			#REF!	0.28157	=Epoxomicin / control
QRun1	19.0687	3	2	2013.98	2013.97	Galectin-1	Lgals1	Cyto/Secreted	l	PDGHEFKFPNRLNMEAI	n		1.23077	0.769231	nd		nd	nd					<0.2	<0.2	=Q111 expression (het and homo) / Q7
QRun1	19.0687	4	2	2014.01	2013.97	Galectin-1	Lgals1	Cyto/Secreted	l	PDGHEFKFPNRLNMEAI	n		1.25926	0.740741	nd		nd	nd					<0.2	<0.2	=Q111 expression (het and homo) / Q7
QRun3	19.3325	4	2	2013.97	2013.97	Galectin-1	Lgals1	Cyto/Secreted	l	PDGHEFKFPNRLNMEAI	n		1		0.142857	0.183673	0.204082						#REF!	<0.2	=Q111 expression (het and homo) / Q7
QRun3	19.2533	3	1	2013.99	2013.97	Galectin-1	Lgals1	Cyto/Secreted	l	PDGHEFKFPNRLNMEAI	n	Undertagged	1		0.229885	0.45977	0.114943						#REF!	0.268199	=Q111 expression (het and homo) / Q7
QRun3	19.2533	4	1	2013.99	2013.97	Galectin-1	Lgals1	Cyto/Secreted	l	PDGHEFKFPNRLNMEAI	n	Undertagged	1		0.277778	0.5	0.166667						#REF!	0.314815	=Q111 expression (het and homo) / Q7
QRun3	19.2097	2	1	2013.99	2013.97	Galectin-1	Lgals1	Cyto/Secreted	l	PDGHEFKFPNRLNMEAI	n	Undertagged	1		0.3125	0.5	0.125						#REF!	0.3125	=Q111 expression (het and homo) / Q7
QRun4	19.0918	3	1	2013.99	2013.97	Galectin-1	Lgals1	Cyto/Secreted	l	PDGHEFKFPNRLNMEAI	n	Undertagged	1		0.25		0.375	0.25					#REF!	0.291667	=Q111 expression (het and homo) / Q7
QRun4	19.0918	2	1	2013.99	2013.97	Galectin-1	Lgals1	Cyto/Secreted	l	PDGHEFKFPNRLNMEAI	n	Undertagged	1		0.266667		0.4	0.266667					#REF!	0.311111	=Q111 expression (het and homo) / Q7
Bortez	23.195	5	2	2139.16	2139.15	Galectin-1	Lgals1	Cyto/Secreted	a	DLTIKLPDGHEFKFPNRL	n	Undertagged	1.02638	0.973621							0.18705	0.0527578	<0.2	<0.2	=Bortezomib / control
Bortez	23.195	4	2	2139.17	2139.15	Galectin-1	Lgals1	Cyto/Secreted	a	DLTIKLPDGHEFKFPNRL	n	Undertagged	0.973061	1.02694							0.311837	0.0881633	#REF!	0.2	=Bortezomib / control
Epox2	22.9883	5	2	2139.13	2139.15	Galectin-1	Lgals1	Cyto/Secreted	a	DLTIKLPDGHEFKFPNRL	n	Undertagged	0.844596	1.1554					0.0895331	0.139416			<0.2	<0.2	=Epoxomicin / control
Epox2	23.0139	4	2	2139.16	2139.15	Galectin-1	Lgals1	Cyto/Secreted	a	DLTIKLPDGHEFKFPNRL	n	Undertagged	0.949707	1.05029					0.102008	0.150702			<0.2	<0.2	=Epoxomicin / control
QRun1	21.8675	4	3	2139.13	2139.15	Galectin-1	Lgals1	Cyto/Secreted	a	DLTIKLPDGHEFKFPNRL	n		1.18519	0.814815	nd		0.311111	0.177778					<0.2	<0.2	=Q111 expression (het and homo) / Q7
QRun1	21.9733	3	3	2139.14	2139.15	Galectin-1	Lgals1	Cyto/Secreted	a	DLTIKLPDGHEFKFPNRL	n		1.23077	0.769231	nd		nd	nd					<0.2	<0.2	=Q111 expression (het and homo) / Q7
QRun1	21.9321	5	3	2139.15	2139.15	Galectin-1	Lgals1	Cyto/Secreted	a	DLTIKLPDGHEFKFPNRL	n		1.28	0.72	0.08		0.272	0.16					<0.2	<0.2	=Q111 expression (het and homo) / Q7
QRun1	23.2082	5	2	2139.16	2139.15	Galectin-1	Lgals1	Cyto/Secreted	a	DLTIKLPDGHEFKFPNRL	n	Undertagged	1.23288	0.767123	0.273973		0.657534	2.19178					#REF!	1.0411	=Q111 expression (het and homo) / Q7
QRun1	23.1671	4	2	2139.17	2139.15	Galectin-1	Lgals1	Cyto/Secreted	a	DLTIKLPDGHEFKFPNRL	n	Undertagged	1.3	0.7	0.2		0.6	1.7					#REF!	0.833333	=Q111 expression (het and homo) / Q7
QRun2	22.9303	5	2	2139.17	2139.15	Galectin-1	Lgals1	Cyto/Secreted	a	DLTIKLPDGHEFKFPNRL	n	Undertagged	1.05128	0.948718	0.307692		0.487179						#REF!	0.397436	=Q111 expression (het and homo) / Q7
QRun2	22.9303	4	2	2139.17	2139.15	Galectin-1	Lgals1	Cyto/Secreted	a	DLTIKLPDGHEFKFPNRL	n	Undertagged	1.04348	0.956522	0.26087		0.338164						#REF!	0.299517	=Q111 expression (het and homo) / Q7
QRun3	21.6583	5	3	2139.12	2139.15	Galectin-1	Lgals1	Cyto/Secreted	a	DLTIKLPDGHEFKFPNRL	n		1		0.120482	0.204819	0.240964						#REF!	<0.2	=Q111 expression (het and homo) / Q7
QRun3	21.6756	4	3	2139.12	2139.15	Galectin-1	Lgals1	Cyto/Secreted	a	DLTIKLPDGHEFKFPNRL	n		1		0.163265	0.183673	0.265306						#REF!	0.204082	=Q111 expression (het and homo) / Q7
QRun3	22.8167	5	2	2139.14	2139.15	Galectin-1	Lgals1	Cyto/Secreted	a	DLTIKLPDGHEFKFPNRL	n	Undertagged	1		0.261364	0.306818	0.170455						#REF!	0.246212	=Q111 expression (het and homo) / Q7
QRun3	22.9172	3	2	2139.14	2139.15	Galectin-1	Lgals1	Cyto/Secreted	a	DLTIKLPDGHEFKFPNRL	n	Undertagged	1		0.266667	0.266667	0.226667						#REF!	0.253333	=Q111 expression (het and homo) / Q7
QRun3	22.7172	4	2	2139.15	2139.15	Galectin-1	Lgals1	Cyto/Secreted	a	DLTIKLPDGHEFKFPNRL	n	Undertagged	1		0.25974	0.324675	0.155844						#REF!	0.246753	=Q111 expression (het and homo) / Q7
QRun4	21.6868	5	3	2139.13	2139.15	Galectin-1	Lgals1	Cyto/Secreted	a	DLTIKLPDGHEFKFPNRL	n		1		0.135593		0.0847458	0.101695					#REF!	<0.2	=Q111 expression (het and homo) / Q7
QRun4	22.6043	4	2	2139.14	2139.15	Galectin-1	Lgals1	Cyto/Secreted	a	DLTIKLPDGHEFKFPNRL	n	Undertagged	1		0.307692		0.307692	0.307692					#REF!	0.307692	=Q111 expression (het and homo) / Q7
QRun4	22.7054	5	2	2139.17	2139.15	Galectin-1	Lgals1	Cyto/Secreted	a	DLTIKLPDGHEFKFPNRL	n	Undertagged	1		0.3125		0.375	0.35					#REF!	0.345833	=Q111 expression (het and homo) / Q7
Bortez	19.478	4	2	2291.1	2291.08	Galectin-1	Lgals1	Cyto/Secreted	l	PDGHEFKFPNRLNMEAINY	m		0.667285	1.33272							2.9481	2.55885	#REF!	2.75348	=Bortezomib / control
Bortez	19.411	3	1	2291.11	2291.08	Galectin-1	Lgals1	Cyto/Secreted	l	PDGHEFKFPNRLNMEAINY	m	Undertagged	1.21653	0.783474							3.03902	2.79265	#REF!	2.91584	=Bortezomib / control
Bortez	19.411	4	1	2291.12	2291.08	Galectin-1	Lgals1	Cyto/Secreted	l	PDGHEFKFPNRLNMEAINY	m	Undertagged	1.27958	0.720417							3.64287	3.73441	#REF!	3.68864	=Bortezomib / control
QRun4	19.2983	3	1	2291.09	2291.08	Galectin-1	Lgals1	Cyto/Secreted	l	PDGHEFKFPNRLNMEAINY	m	Undertagged	1		0.306667		0.466667	0.333333					#REF!	0.368889	=Q111 expression (het and homo) / Q7
Bortez	20.327	4	3	2333.18	2333.2	Galectin-1	Lgals1	Cyto/Secreted	v	RGEVASDAKSFVLNLGKDSNNL	c		0.489785	1.51022							0.374194	0.370968	#REF!	0.372581	=Bortezomib / control
Bortez	20.484	3	2	2333.2	2333.2	Galectin-1	Lgals1	Cyto/Secreted	v	RGEVASDAKSFVLNLGKDSNNL	c	Undertagged	0.918946	1.08105							0.362359	0.267001	#REF!	0.31468	=Bortezomib / control
Bortez	20.481	4	2	2333.21	2333.2	Galectin-1	Lgals1	Cyto/Secreted	v	RGEVASDAKSFVLNLGKDSNNL	c	Undertagged	0.953477	1.04652							0.408919	0.268134	#REF!	0.338526	=Bortezomib / control
Epox1	20.3805	4	3	2333.17	2333.2	Galectin-1	Lgals1	Cyto/Secreted	v	RGEVASDAKSFVLNLGKDSNNL	c		0.479616	1.52038					0.122302	0.139089			<0.2	<0.2	=Epoxomicin / control
Epox1	20.418	4	2	2333.2	2333.2	Galectin-1	Lgals1	Cyto/Secreted	v	RGEVASDAKSFVLNLGKDSNNL	c	Undertagged	1.18415	0.815846					1.00107	0.551392			#REF!	0.776231	=Epoxomicin / control
Epox1	20.418	3	2	2333.22	2333.2	Galectin-1	Lgals1	Cyto/Secreted	v	RGEVASDAKSFVLNLGKDSNNL	c	Undertagged	1.14894	0.851064					0.836879	0.460993			#REF!	0.648936	=Epoxomicin / control
Epox2	20.2402	4	3	2333.16	2333.2	Galectin-1	Lgals1	Cyto/Secreted	v	RGEVASDAKSFVLNLGKDSNNL	c		1.53482	0.465179					0.200846	0.241631			#REF!	0.221239	=Epoxomicin / control
Epox2	20.3319	3	2	2333.19	2333.2	Galectin-1	Lgals1	Cyto/Secreted	v	RGEVASDAKSFVLNLGKDSNNL	c	Undertagged	0.77207	1.22793					0.298254	0.452868			#REF!	0.375561	=Epoxomicin / control
Epox2	20.3319	4	2	2333.21	2333.2	Galectin-1	Lgals1	Cyto/Secreted	v	RGEVASDAKSFVLNLGKDSNNL	c	Undertagged	0.876271	1.12373					0.205654	0.358293			#REF!	0.281973	=Epoxomicin / control
QRun1	20.4986	4	3	2333.2	2333.2	Galectin-1	Lgals1	Cyto/Secreted	v	RGEVASDAKSFVLNLGKDSNNL	c		1.34813	0.651875	0.271485		0.324775	0.164325					#REF!	0.253528	=Q111 expression (het and homo) / Q7
QRun2	20.934	3	2	2333.12	2333.2	Galectin-1	Lgals1	Cyto/Secreted	v	RGEVASDAKSFVLNLGKDSNNL	c	Undertagged	0.965517	1.03448	0.229885		0.275862						#REF!	0.252874	=Q111 expression (het and homo) / Q7
QRun2	20.934	4	2	2333.22	2333.2	Galectin-1	Lgals1	Cyto/Secreted	v	RGEVASDAKSFVLNLGKDSNNL	c	Undertagged	1.13287	0.867133	0.27972		0.447552						#REF!	0.363636	=Q111 expression (het and homo) / Q7
QRun3	20.435	4	2	2333.19	2333.2	Galectin-1	Lgals1	Cyto/Secreted	v	RGEVASDAKSFVLNLGKDSNNL	c	Undertagged	1		0.240964	0.240964	0.144578						#REF!	0.208835	=Q111 expression (het and homo) / Q7
QRun3	20.4523	3	2	2333.2	2333.2	Galectin-1	Lgals1	Cyto/Secreted	v	RGEVASDAKSFVLNLGKDSNNL	c	Undertagged	1		0.266667	0.266667	0.16						#REF!	0.231111	=Q111 expression (het and homo) / Q7
QRun4	20.3659	3	2	2333.2	2333.2	Galectin-1	Lgals1	Cyto/Secreted	v	RGEVASDAKSFVLNLGKDSNNL	c	Undertagged	1		0.25		0.25	0.25					#REF!	0.25	=Q111 expression (het and homo) / Q7
QRun4	20.4305	4	2	2333.21	2333.2	Galectin-1	Lgals1	Cyto/Secreted	v	RGEVASDAKSFVLNLGKDSNNL	c	Undertagged	1		0.307692		0.230769	0.215385					#REF!	0.251282	=Q111 expression (het and homo) / Q7
Bortez	20.615	4	2	2432.28	2432.27	Galectin-1	Lgals1	Cyto/Secreted	k	VRGEVASDAKSFVLNLGKDSNNL	c	Undertagged	0.980392	1.01961							nd	nd	<0.2	<0.2	=Bortezomib / control
QRun1	21.1684	3	3	2432.26	2432.27	Galectin-1	Lgals1	Cyto/Secreted	k	VRGEVASDAKSFVLNLGKDSNNL	c		1.18519	0.814815	0.177778		0.222222	0.103704					<0.2	<0.2	=Q111 expression (het and homo) / Q7
QRun1	21.179	4	3	2432.29	2432.27	Galectin-1	Lgals1	Cyto/Secreted	k	VRGEVASDAKSFVLNLGKDSNNL	c		1.14286	0.857143	nd		nd	nd					<0.2	<0.2	=Q111 expression (het and homo) / Q7
Bortez	20.574	4	1	2915.42	2915.37	Galectin-1	Lgals1	Cyto/Secreted	n	TKEDGTWGTEHREPAFPFQPGSITEV	c	Undertagged	0.926809	1.07319							0.495281	0.514986	#REF!	0.505133	=Bortezomib / control
Bortez	20.574	3	1	2915.43	2915.37	Galectin-1	Lgals1	Cyto/Secreted	n	TKEDGTWGTEHREPAFPFQPGSITEV	c	Undertagged	0.796049	1.20395							0.456296	0.51358	#REF!	0.484938	=Bortezomib / control
Epox1	20.7124	4	1	2915.44	2915.37	Galectin-1	Lgals1	Cyto/Secreted	n	TKEDGTWGTEHREPAFPFQPGSITEV	c	Undertagged	0.842462	1.15754					0.535593	0.210526			#REF!	0.37306	=Epoxomicin / control
Epox1	20.7087	3	1	2915.46	2915.37	Galectin-1	Lgals1	Cyto/Secreted	n	TKEDGTWGTEHREPAFPFQPGSITEV	c	Undertagged	0.876682	1.12332					0.520179	0.255605			#REF!	0.387892	=Epoxomicin / control
Epox2	20.5674	3	1	2915.39	2915.37	Galectin-1	Lgals1	Cyto/Secreted	n	TKEDGTWGTEHREPAFPFQPGSITEV	c	Undertagged	1.20327	0.796726					0.305593	0.376535			#REF!	0.341064	=Epoxomicin / control
Epox2	20.5822	4	1	2915.42	2915.37	Galectin-1	Lgals1	Cyto/Secreted	n	TKEDGTWGTEHREPAFPFQPGSITEV	c	Undertagged	1.05875	0.941253					0.224186	0.579938			#REF!	0.402062	=Epoxomicin / control
QRun1	20.2214	3	2	2915.4	2915.37	Galectin-1	Lgals1	Cyto/Secreted	n	TKEDGTWGTEHREPAFPFQPGSITEV	c		1.16667	0.833333	0.166667		0.333333	0.2					#REF!	0.233333	=Q111 expression (het and homo) / Q7
QRun1	20.5092	3	1	2915.41	2915.37	Galectin-1	Lgals1	Cyto/Secreted	n	TKEDGTWGTEHREPAFPFQPGSITEV	c	Undertagged	1.03704	0.962963	0.296296		0.740741	0.888889					#REF!	0.641975	=Q111 expression (het and homo) / Q7
QRun1	20.2625	4	2	2915.42	2915.37	Galectin-1	Lgals1	Cyto/Secreted	n	TKEDGTWGTEHREPAFPFQPGSITEV	c		1.25	0.75	nd		nd	nd					<0.2	<0.2	=Q111 expression (het and homo) / Q7
QRun2	20.7619	3	1	2915.36	2915.37	Galectin-1	Lgals1	Cyto/Secreted	n	TKEDGTWGTEHREPAFPFQPGSITEV	c	Undertagged	1.09804	0.901961	nd		0.823529						#REF!	0.411765	=Q111 expression (het and homo) / Q7
QRun2	20.3625	4	1	2915.36	2915.37	Galectin-1	Lgals1	Cyto/Secreted	n	TKEDGTWGTEHREPAFPFQPGSITEV	c	Undertagged	1	1	nd		1						#REF!	0.5	=Q111 expression (het and homo) / Q7
QRun3	20.435	4	1	2915.39	2915.37	Galectin-1	Lgals1	Cyto/Secreted	n	TKEDGTWGTEHREPAFPFQPGSITEV	c	Undertagged	1		0.2875	0.6875	0.225						#REF!	0.4	=Q111 expression (het and homo) / Q7
QRun3	20.3721	3	1	2915.39	2915.37	Galectin-1	Lgals1	Cyto/Secreted	n	TKEDGTWGTEHREPAFPFQPGSITEV	c	Undertagged	1		0.333333	0.64	0.24						#REF!	0.404444	=Q111 expression (het and homo) / Q7
QRun4	20.3482	3	1	2915.41	2915.37	Galectin-1	Lgals1	Cyto/Secreted	n	TKEDGTWGTEHREPAFPFQPGSITEV	c	Undertagged	1		0.333333		0.6	0.333333					#REF!	0.422222	=Q111 expression (het and homo) / Q7
QRun4	20.3659	4	1	2915.41	2915.37	Galectin-1	Lgals1	Cyto/Secreted	n	TKEDGTWGTEHREPAFPFQPGSITEV	c	Undertagged	1		0.4		0.666667	0.333333					#REF!	0.466667	=Q111 expression (het and homo) / Q7
QRun1	23.7311	3	3	2974.5	2974.5	Galectin-1	Lgals1	Cyto/Secreted	a	DLTIKLPDGHEFKFPNRLNMEAINY	m		1.2	0.8	nd		nd	nd					<0.2	<0.2	=Q111 expression (het and homo) / Q7
QRun1	23.7722	5	3	2974.53	2974.5	Galectin-1	Lgals1	Cyto/Secreted	a	DLTIKLPDGHEFKFPNRLNMEAINY	m		1.2	0.8	nd		nd	nd					<0.2	<0.2	=Q111 expression (het and homo) / Q7
QRun1	23.7722	4	3	2974.55	2974.5	Galectin-1	Lgals1	Cyto/Secreted	a	DLTIKLPDGHEFKFPNRLNMEAINY	m		1.21739	0.782609	nd		nd	nd					<0.2	<0.2	=Q111 expression (het and homo) / Q7
QRun3	24.5425	4	2	2974.51	2974.5	Galectin-1	Lgals1	Cyto/Secreted	a	DLTIKLPDGHEFKFPNRLNMEAINY	m	Undertagged	1		0.375	0.347222	0.347222						#REF!	0.356481	=Q111 expression (het and homo) / Q7
Bortez	20.301	4	2	3029.44	3029.42	Galectin-1	Lgals1	Cyto/Secreted	c	NTKEDGTWGTEHREPAFPFQPGSITEV	c		0.619094	1.38091							0.700096	0.833173	#REF!	0.766635	=Bortezomib / control
Bortez	20.324	3	2	3029.45	3029.42	Galectin-1	Lgals1	Cyto/Secreted	c	NTKEDGTWGTEHREPAFPFQPGSITEV	c		0.684211	1.31579							0.415205	0.836257	#REF!	0.625731	=Bortezomib / control
Bortez	20.462	3	1	3029.47	3029.42	Galectin-1	Lgals1	Cyto/Secreted	c	NTKEDGTWGTEHREPAFPFQPGSITEV	c	Undertagged	0.895623	1.10438							0.367377	0.438833	#REF!	0.403105	=Bortezomib / control
Bortez	20.458	4	1	3029.49	3029.42	Galectin-1	Lgals1	Cyto/Secreted	c	NTKEDGTWGTEHREPAFPFQPGSITEV	c	Undertagged	0.896208	1.10379							0.455204	0.43793	#REF!	0.446567	=Bortezomib / control
Epox1	20.503	4	2	3029.43	3029.42	Galectin-1	Lgals1	Cyto/Secreted	c	NTKEDGTWGTEHREPAFPFQPGSITEV	c		0.277386	1.72261					0.117561	0.0529512			<0.2	<0.2	=Epoxomicin / control
Epox1	20.493	3	2	3029.43	3029.42	Galectin-1	Lgals1	Cyto/Secreted	c	NTKEDGTWGTEHREPAFPFQPGSITEV	c		0.726562	1.27344					0.460938	0.242188			#REF!	0.351562	=Epoxomicin / control
Epox1	20.5643	3	1	3029.48	3029.42	Galectin-1	Lgals1	Cyto/Secreted	c	NTKEDGTWGTEHREPAFPFQPGSITEV	c	Undertagged	0.860596	1.1394					0.555028	0.143289			#REF!	0.349158	=Epoxomicin / control
Epox1	20.5643	4	1	3029.49	3029.42	Galectin-1	Lgals1	Cyto/Secreted	c	NTKEDGTWGTEHREPAFPFQPGSITEV	c	Undertagged	0.904383	1.09562					0.50068	0.109007			#REF!	0.304844	=Epoxomicin / control
Epox2	20.4797	3	1	3029.45	3029.42	Galectin-1	Lgals1	Cyto/Secreted	c	NTKEDGTWGTEHREPAFPFQPGSITEV	c	Undertagged	0.926914	1.07309					0.227378	0.556845			#REF!	0.392111	=Epoxomicin / control
Epox2	20.4797	4	1	3029.47	3029.42	Galectin-1	Lgals1	Cyto/Secreted	c	NTKEDGTWGTEHREPAFPFQPGSITEV	c	Undertagged	0.996568	1.00343					0.128933	0.533463			#REF!	0.331198	=Epoxomicin / control
QRun1	20.3753	4	1	3029.45	3029.42	Galectin-1	Lgals1	Cyto/Secreted	c	NTKEDGTWGTEHREPAFPFQPGSITEV	c	Undertagged	0.965517	1.03448	0.262069		0.62069	0.62069					#REF!	0.501149	=Q111 expression (het and homo) / Q7
QRun1	20.3236	3	1	3029.45	3029.42	Galectin-1	Lgals1	Cyto/Secreted	c	NTKEDGTWGTEHREPAFPFQPGSITEV	c	Undertagged	0.888889	1.11111	0.248366		0.640523	0.627451					#REF!	0.505447	=Q111 expression (het and homo) / Q7
QRun1	20.1086	3	2	3029.46	3029.42	Galectin-1	Lgals1	Cyto/Secreted	c	NTKEDGTWGTEHREPAFPFQPGSITEV	c		1.05085	0.949153	0.20339		0.338983	0.20339					#REF!	0.248588	=Q111 expression (het and homo) / Q7
QRun1	20.1086	4	2	3029.47	3029.42	Galectin-1	Lgals1	Cyto/Secreted	c	NTKEDGTWGTEHREPAFPFQPGSITEV	c		1.07143	0.928571	nd		nd	nd					<0.2	<0.2	=Q111 expression (het and homo) / Q7
QRun2	20.2536	3	1	3029.39	3029.42	Galectin-1	Lgals1	Cyto/Secreted	c	NTKEDGTWGTEHREPAFPFQPGSITEV	c	Undertagged	1	1	0.333333		0.76						#REF!	0.546667	=Q111 expression (het and homo) / Q7
QRun2	20.4723	4	1	3029.4	3029.42	Galectin-1	Lgals1	Cyto/Secreted	c	NTKEDGTWGTEHREPAFPFQPGSITEV	c	Undertagged	0.97619	1.02381	0.166667		0.642857						#REF!	0.404762	=Q111 expression (het and homo) / Q7
QRun3	20.2492	3	1	3029.44	3029.42	Galectin-1	Lgals1	Cyto/Secreted	c	NTKEDGTWGTEHREPAFPFQPGSITEV	c	Undertagged	1		0.266667	0.666667	0.2						#REF!	0.377778	=Q111 expression (het and homo) / Q7
QRun3	20.3101	4	1	3029.44	3029.42	Galectin-1	Lgals1	Cyto/Secreted	c	NTKEDGTWGTEHREPAFPFQPGSITEV	c	Undertagged	1		0.233766	0.649351	0.155844						#REF!	0.34632	=Q111 expression (het and homo) / Q7
QRun4	20.222	4	1	3029.45	3029.42	Galectin-1	Lgals1	Cyto/Secreted	c	NTKEDGTWGTEHREPAFPFQPGSITEV	c	Undertagged	1		0.3125		0.5625	0.3					#REF!	0.391667	=Q111 expression (het and homo) / Q7
QRun4	20.2397	3	1	3029.45	3029.42	Galectin-1	Lgals1	Cyto/Secreted	c	NTKEDGTWGTEHREPAFPFQPGSITEV	c	Undertagged	1		0.266667		0.573333	0.266667					#REF!	0.368889	=Q111 expression (het and homo) / Q7
Bortez	21.151	2	1	1078.6	1078.59	Heat shock protein 1 (chaperonin 10)	Hspe1	Mito	*m	Ac-AGQAFRKFL	p		0.939992	1.06001							0.841125	0.806882	#REF!	0.824003	=Bortezomib / control
Epox1	21.4099	2	1	1078.6	1078.59	Heat shock protein 1 (chaperonin 10)	Hspe1	Mito	*m	Ac-AGQAFRKFL	p		0.711596	1.2884					0.189905	0.241201			#REF!	0.215553	=Epoxomicin / control
Epox2	21.3235	2	1	1078.59	1078.59	Heat shock protein 1 (chaperonin 10)	Hspe1	Mito	*m	Ac-AGQAFRKFL	p		1.0623	0.937703					0.129232	0.243314			<0.2	<0.2	=Epoxomicin / control
QRun2	20.7075	2	1	1078.58	1078.59	Heat shock protein 1 (chaperonin 10)	Hspe1	Mito	*m	Ac-AGQAFRKFL	p		1.04225	0.957746	0.450704		0.450704						#REF!	0.450704	=Q111 expression (het and homo) / Q7
QRun3	20.7792	2	1	1078.59	1078.59	Heat shock protein 1 (chaperonin 10)	Hspe1	Mito	*m	Ac-AGQAFRKFL	p		1		0.342466	0.410959	0.136986						#REF!	0.296804	=Q111 expression (het and homo) / Q7
QRun4	20.6828	2	1	1078.6	1078.59	Heat shock protein 1 (chaperonin 10)	Hspe1	Mito	*m	Ac-AGQAFRKFL	p		1		0.21875		0.15625	0.09375					#REF!	<0.2	=Q111 expression (het and homo) / Q7
Bortez	25.519	2	2	1273.61	1273.62	Heat shock protein 1 (chaperonin 10)	Hspe1	Mito	v	VLDDKDYFLF	r		nd	nd							>5	>5	>5	>5	=Bortezomib / control
Bortez	16.425	2	2	1279.6	1279.64	Heat shock protein 1 (chaperonin 10)	Hspe1	Mito	f	RDSDILGKYVD	*		0.70439	1.29561							1.57073	2.06049	#REF!	1.81561	=Bortezomib / control
Bortez	16.623	3	1	1279.64	1279.64	Heat shock protein 1 (chaperonin 10)	Hspe1	Mito	f	RDSDILGKYVD	*	Undertagged	1.0226	0.977399							1.71026	1.37903	#REF!	1.54465	=Bortezomib / control
Bortez	16.556	2	1	1279.65	1279.64	Heat shock protein 1 (chaperonin 10)	Hspe1	Mito	f	RDSDILGKYVD	*	Undertagged	1.11372	0.886277							1.33813	1.33207	#REF!	1.3351	=Bortezomib / control
Epox1	16.2888	2	1	1279.68	1279.64	Heat shock protein 1 (chaperonin 10)	Hspe1	Mito	f	RDSDILGKYVD	*	Undertagged	1.33421	0.665793					0.521625	0.513761			#REF!	0.517693	=Epoxomicin / control
Epox2	16.3339	2	1	1279.64	1279.64	Heat shock protein 1 (chaperonin 10)	Hspe1	Mito	f	RDSDILGKYVD	*	Undertagged	0.864569	1.13543					0.571819	0.54446			#REF!	0.55814	=Epoxomicin / control
QRun4	16.8909	2	1	1279.64	1279.64	Heat shock protein 1 (chaperonin 10)	Hspe1	Mito	f	RDSDILGKYVD	*	Undertagged	1		0.285714		0.428571	0.285714					#REF!	0.333333	=Q111 expression (het and homo) / Q7
Bortez	19.766	3	1	1330.67	1330.66	Heat shock protein 1 (chaperonin 10)	Hspe1	Mito	v	LDDKDYFLFR	d	Undertagged	nd	nd							>5	>5	>5	>5	=Bortezomib / control
Bortez	20.35	3	1	1429.73	1429.72	Heat shock protein 1 (chaperonin 10)	Hspe1	Mito	v	VLDDKDYFLFR	d	Undertagged	nd	nd							>5	>5	>5	>5	=Bortezomib / control
Bortez	14.512	3	3	1656.81	1656.87	Heat shock protein 1 (chaperonin 10)	Hspe1	Mito	v	AVGSGGKGKSGEIEPVSV	k		0.559109	1.44089							1.12936	1.02043	#REF!	1.07489	=Bortezomib / control
Epox1	14.4422	3	3	1656.81	1656.87	Heat shock protein 1 (chaperonin 10)	Hspe1	Mito	v	AVGSGGKGKSGEIEPVSV	k		0.772519	1.22748					0.0751145	0.0647328			<0.2	<0.2	=Epoxomicin / control
Epox2	14.5548	3	3	1656.82	1656.87	Heat shock protein 1 (chaperonin 10)	Hspe1	Mito	v	AVGSGGKGKSGEIEPVSV	k		1.45552	0.544478					0.116699	0.149275			<0.2	<0.2	=Epoxomicin / control
Epox2	14.3783	3	2	1656.86	1656.87	Heat shock protein 1 (chaperonin 10)	Hspe1	Mito	v	AVGSGGKGKSGEIEPVSV	k	Undertagged	0.573569	1.42643					0.197782	0.179802			<0.2	<0.2	=Epoxomicin / control
QRun3	14.9093	3	3	1656.86	1656.87	Heat shock protein 1 (chaperonin 10)	Hspe1	Mito	v	AVGSGGKGKSGEIEPVSV	k		1		0.261538	0.230769	0.292308						#REF!	0.261538	=Q111 expression (het and homo) / Q7
QRun4	14.8642	3	3	1656.86	1656.87	Heat shock protein 1 (chaperonin 10)	Hspe1	Mito	v	AVGSGGKGKSGEIEPVSV	k		1		0.279412		0.176471	0.176471					#REF!	0.210784	=Q111 expression (het and homo) / Q7
QRun3	26.7354	3	1	1805.99	1805.99	Heat shock protein 1 (chaperonin 10)	Hspe1	Mito	*m	Ac-AGQAFRKFLPLFDRV	l		1		0.411765	0.588235	0.317647						#REF!	0.439216	=Q111 expression (het and homo) / Q7
QRun4	26.6308	3	1	1806	1805.99	Heat shock protein 1 (chaperonin 10)	Hspe1	Mito	*m	Ac-AGQAFRKFLPLFDRV	l		1		0.307692		0.384615	0.307692					#REF!	0.333333	=Q111 expression (het and homo) / Q7
Bortez	15.777	2	2	1956.05	1956.05	Heat shock protein 1 (chaperonin 10)	Hspe1	Mito	a	TVVAVGSGGKGKSGEIEPVSV	k	Undertagged	0.974314	1.02569							1.86005	1.06643	#REF!	1.46324	=Bortezomib / control
Bortez	15.777	3	2	1956.06	1956.05	Heat shock protein 1 (chaperonin 10)	Hspe1	Mito	a	TVVAVGSGGKGKSGEIEPVSV	k	Undertagged	1.02566	0.974338							2.01172	1.40432	#REF!	1.70802	=Bortezomib / control
Epox1	15.882	3	2	1956.05	1956.05	Heat shock protein 1 (chaperonin 10)	Hspe1	Mito	a	TVVAVGSGGKGKSGEIEPVSV	k	Undertagged	1.27459	0.725411					0.419566	0.348578			#REF!	0.384072	=Epoxomicin / control
Epox1	15.882	2	2	1956.07	1956.05	Heat shock protein 1 (chaperonin 10)	Hspe1	Mito	a	TVVAVGSGGKGKSGEIEPVSV	k	Undertagged	1.29648	0.703518					0.452261	0.311558			#REF!	0.38191	=Epoxomicin / control
Epox2	15.9199	3	2	1956.04	1956.05	Heat shock protein 1 (chaperonin 10)	Hspe1	Mito	a	TVVAVGSGGKGKSGEIEPVSV	k	Undertagged	0.86366	1.13634					0.242315	0.272979			#REF!	0.257647	=Epoxomicin / control
Epox2	15.9199	2	2	1956.07	1956.05	Heat shock protein 1 (chaperonin 10)	Hspe1	Mito	a	TVVAVGSGGKGKSGEIEPVSV	k	Undertagged	0.824207	1.17579					0.357349	0.414986			#REF!	0.386167	=Epoxomicin / control
QRun1	15.4239	3	2	1956.06	1956.05	Heat shock protein 1 (chaperonin 10)	Hspe1	Mito	a	TVVAVGSGGKGKSGEIEPVSV	k	Undertagged	1.33333	0.666667	1		0.666667	1.33333					#REF!	1	=Q111 expression (het and homo) / Q7
QRun1	15.794	3	3	1956.06	1956.05	Heat shock protein 1 (chaperonin 10)	Hspe1	Mito	a	TVVAVGSGGKGKSGEIEPVSV	k		1.28571	0.714286	0.285714		0.285714	0.0714286					#REF!	0.214286	=Q111 expression (het and homo) / Q7
QRun1	15.4239	2	2	1956.07	1956.05	Heat shock protein 1 (chaperonin 10)	Hspe1	Mito	a	TVVAVGSGGKGKSGEIEPVSV	k	Undertagged	1.40625	0.59375	0.9375		0.703125	1.32812					#REF!	0.989583	=Q111 expression (het and homo) / Q7
QRun2	15.789	3	2	1956.04	1956.05	Heat shock protein 1 (chaperonin 10)	Hspe1	Mito	a	TVVAVGSGGKGKSGEIEPVSV	k	Undertagged	1.07692	0.923077	0.369231		0.307692						#REF!	0.338462	=Q111 expression (het and homo) / Q7
QRun3	15.8707	2	2	1956.05	1956.05	Heat shock protein 1 (chaperonin 10)	Hspe1	Mito	a	TVVAVGSGGKGKSGEIEPVSV	k	Undertagged	1		0.365854	0.341463	0.182927						#REF!	0.296748	=Q111 expression (het and homo) / Q7
QRun3	15.8707	3	2	1956.05	1956.05	Heat shock protein 1 (chaperonin 10)	Hspe1	Mito	a	TVVAVGSGGKGKSGEIEPVSV	k	Undertagged	1		0.388235	0.352941	0.176471						#REF!	0.305882	=Q111 expression (het and homo) / Q7
QRun4	15.7431	2	2	1956.06	1956.05	Heat shock protein 1 (chaperonin 10)	Hspe1	Mito	a	TVVAVGSGGKGKSGEIEPVSV	k	Undertagged	1		0.25		0.25	0.225					#REF!	0.241667	=Q111 expression (het and homo) / Q7
QRun4	15.7431	3	2	1956.06	1956.05	Heat shock protein 1 (chaperonin 10)	Hspe1	Mito	a	TVVAVGSGGKGKSGEIEPVSV	k	Undertagged	1		0.285714		0.285714	0.214286					#REF!	0.261905	=Q111 expression (het and homo) / Q7
Epox2	15.916	4	3	2183.2	2183.22	Heat shock protein 1 (chaperonin 10)	Hspe1	Mito	a	TVVAVGSGGKGKSGEIEPVSVKV	g	Undertagged	0.897276	1.10272					0.278307	0.231703			#REF!	0.255005	=Epoxomicin / control
Bortez	23.363	4	2	2323.12	2323.1	Heat shock protein 1 (chaperonin 10)	Hspe1	Mito	l	DDKDYFLFRDSDILGKYVD	*	Undertagged	1.14644	0.853556							6.26778	4.76569	>5	>5	=Bortezomib / control
Bortez	16.649	3	4	2355.2	2355.28	Heat shock protein 1 (chaperonin 10)	Hspe1	Mito	s	AAETVTKGGIMLPEKSQGKVLQA	t		0.597855	1.40214							0	0.310992	<0.2	<0.2	=Bortezomib / control
Bortez	16.649	4	4	2355.22	2355.28	Heat shock protein 1 (chaperonin 10)	Hspe1	Mito	s	AAETVTKGGIMLPEKSQGKVLQA	t		0.457899	1.5421							0.367978	0.294876	#REF!	0.331427	=Bortezomib / control
Bortez	16.29	3	3	2355.25	2355.28	Heat shock protein 1 (chaperonin 10)	Hspe1	Mito	s	AAETVTKGGIMLPEKSQGKVLQA	t	Undertagged	1.26513	0.734873							0.52707	0.273089	#REF!	0.40008	=Bortezomib / control
Bortez	16.29	4	3	2355.25	2355.28	Heat shock protein 1 (chaperonin 10)	Hspe1	Mito	s	AAETVTKGGIMLPEKSQGKVLQA	t	Undertagged	1.2199	0.780098							0.504207	0.223122	#REF!	0.363665	=Bortezomib / control
Epox1	16.7514	4	4	2355.22	2355.28	Heat shock protein 1 (chaperonin 10)	Hspe1	Mito	s	AAETVTKGGIMLPEKSQGKVLQA	t		0.595588	1.40441					0.0639706	0.0926471			<0.2	<0.2	=Epoxomicin / control
Epox2	16.8199	4	4	2355.2	2355.28	Heat shock protein 1 (chaperonin 10)	Hspe1	Mito	s	AAETVTKGGIMLPEKSQGKVLQA	t		1.53555	0.464445					0.0973736	0.124987			<0.2	<0.2	=Epoxomicin / control
Epox2	16.8199	3	4	2355.21	2355.28	Heat shock protein 1 (chaperonin 10)	Hspe1	Mito	s	AAETVTKGGIMLPEKSQGKVLQA	t		1.15079	0.849206					nd	nd			<0.2	<0.2	=Epoxomicin / control
Epox2	16.3556	4	3	2355.25	2355.28	Heat shock protein 1 (chaperonin 10)	Hspe1	Mito	s	AAETVTKGGIMLPEKSQGKVLQA	t	Undertagged	0.596795	1.4032					nd	nd			<0.2	<0.2	=Epoxomicin / control
Epox2	16.3743	3	3	2355.26	2355.28	Heat shock protein 1 (chaperonin 10)	Hspe1	Mito	s	AAETVTKGGIMLPEKSQGKVLQA	t	Undertagged	0.759174	1.24083					nd	nd			<0.2	<0.2	=Epoxomicin / control
QRun1	16.5977	4	4	2355.28	2355.28	Heat shock protein 1 (chaperonin 10)	Hspe1	Mito	s	AAETVTKGGIMLPEKSQGKVLQA	t		1.28	0.72	0.4		0.32	0.176					#REF!	0.298667	=Q111 expression (het and homo) / Q7
QRun1	16.546	3	4	2355.29	2355.28	Heat shock protein 1 (chaperonin 10)	Hspe1	Mito	s	AAETVTKGGIMLPEKSQGKVLQA	t		1.17647	0.823529	0.705882		0.470588	0.352941					#REF!	0.509804	=Q111 expression (het and homo) / Q7
QRun2	16.4236	3	3	2355.23	2355.28	Heat shock protein 1 (chaperonin 10)	Hspe1	Mito	s	AAETVTKGGIMLPEKSQGKVLQA	t	Undertagged	1	1	nd		nd						<0.2	<0.2	=Q111 expression (het and homo) / Q7
QRun3	16.6625	4	4	2355.27	2355.28	Heat shock protein 1 (chaperonin 10)	Hspe1	Mito	s	AAETVTKGGIMLPEKSQGKVLQA	t		1		0.155844	0.194805	0.194805						#REF!	<0.2	=Q111 expression (het and homo) / Q7
QRun3	16.3975	4	3	2355.28	2355.28	Heat shock protein 1 (chaperonin 10)	Hspe1	Mito	s	AAETVTKGGIMLPEKSQGKVLQA	t	Undertagged	1		0.466667	0.4	0.226667						#REF!	0.364444	=Q111 expression (het and homo) / Q7
QRun3	16.3803	3	3	2355.28	2355.28	Heat shock protein 1 (chaperonin 10)	Hspe1	Mito	s	AAETVTKGGIMLPEKSQGKVLQA	t	Undertagged	1		0.365854	0.365854	0.146341						#REF!	0.292683	=Q111 expression (het and homo) / Q7
QRun4	16.5386	4	4	2355.27	2355.28	Heat shock protein 1 (chaperonin 10)	Hspe1	Mito	s	AAETVTKGGIMLPEKSQGKVLQA	t		1		0.238095		0.15873	0.142857					#REF!	<0.2	=Q111 expression (het and homo) / Q7
QRun4	16.2216	3	3	2355.28	2355.28	Heat shock protein 1 (chaperonin 10)	Hspe1	Mito	s	AAETVTKGGIMLPEKSQGKVLQA	t	Undertagged	1		0.355556		0.466667	0.555556					#REF!	0.459259	=Q111 expression (het and homo) / Q7
QRun4	16.2216	4	3	2355.29	2355.28	Heat shock protein 1 (chaperonin 10)	Hspe1	Mito	s	AAETVTKGGIMLPEKSQGKVLQA	t	Undertagged	1		0.333333		0.444444	0.555556					#REF!	0.444444	=Q111 expression (het and homo) / Q7
Bortez	16.623	3	3	2442.28	2442.32	Heat shock protein 1 (chaperonin 10)	Hspe1	Mito	r	SAAETVTKGGIMLPEKSQGKVLQA	t	Undertagged	1.09364	0.90636							3.11484	2.0424	#REF!	2.57862	=Bortezomib / control
Bortez	16.645	4	3	2442.29	2442.32	Heat shock protein 1 (chaperonin 10)	Hspe1	Mito	r	SAAETVTKGGIMLPEKSQGKVLQA	t	Undertagged	1.09824	0.901757							3.39322	2.56075	#REF!	2.97699	=Bortezomib / control
Epox1	16.5704	4	3	2442.29	2442.32	Heat shock protein 1 (chaperonin 10)	Hspe1	Mito	r	SAAETVTKGGIMLPEKSQGKVLQA	t	Undertagged	1.31892	0.681076					1.76638	2.58956			#REF!	2.17797	=Epoxomicin / control
Epox1	16.5704	3	3	2442.3	2442.32	Heat shock protein 1 (chaperonin 10)	Hspe1	Mito	r	SAAETVTKGGIMLPEKSQGKVLQA	t	Undertagged	1.22769	0.772313					1.33333	2.35701			#REF!	1.84517	=Epoxomicin / control
Epox2	16.6838	3	3	2442.26	2442.32	Heat shock protein 1 (chaperonin 10)	Hspe1	Mito	r	SAAETVTKGGIMLPEKSQGKVLQA	t	Undertagged	0.77377	1.22623					1.8623	0.885246			#REF!	1.37377	=Epoxomicin / control
Epox2	16.6612	4	3	2442.29	2442.32	Heat shock protein 1 (chaperonin 10)	Hspe1	Mito	r	SAAETVTKGGIMLPEKSQGKVLQA	t	Undertagged	0.988182	1.01182					1.14575	1.03039			#REF!	1.08807	=Epoxomicin / control
QRun1	16.5366	3	3	2442.33	2442.32	Heat shock protein 1 (chaperonin 10)	Hspe1	Mito	r	SAAETVTKGGIMLPEKSQGKVLQA	t	Undertagged	1.29032	0.709677	0.548387		0.564516	0.677419					#REF!	0.596774	=Q111 expression (het and homo) / Q7
QRun3	16.6453	4	3	2442.31	2442.32	Heat shock protein 1 (chaperonin 10)	Hspe1	Mito	r	SAAETVTKGGIMLPEKSQGKVLQA	t	Undertagged	1		0.4	0.373333	0.2						#REF!	0.324444	=Q111 expression (het and homo) / Q7
QRun3	16.6453	3	3	2442.32	2442.32	Heat shock protein 1 (chaperonin 10)	Hspe1	Mito	r	SAAETVTKGGIMLPEKSQGKVLQA	t	Undertagged	1		0.466667	0.4	0.226667						#REF!	0.364444	=Q111 expression (het and homo) / Q7
QRun4	16.4937	4	3	2442.3	2442.32	Heat shock protein 1 (chaperonin 10)	Hspe1	Mito	r	SAAETVTKGGIMLPEKSQGKVLQA	t	Undertagged	1		0.388889		0.305556	0.277778					#REF!	0.324074	=Q111 expression (het and homo) / Q7
QRun4	16.4937	3	3	2442.32	2442.32	Heat shock protein 1 (chaperonin 10)	Hspe1	Mito	r	SAAETVTKGGIMLPEKSQGKVLQA	t	Undertagged	1		0.233333		0.166667	0.2					#REF!	0.2	=Q111 expression (het and homo) / Q7
Epox1	16.1864	4	3	2458.29	2458.32	Heat shock protein 1 (chaperonin 10)	Hspe1	Mito	r	SAAETVTKGGIMoxLPEKSQGKVLQA	t	Undertagged	1.08784	0.912162					1.62331	2.53209			#REF!	2.0777	=Epoxomicin / control
Bortez	24.1	4	3	2535.24	2535.25	Heat shock protein 1 (chaperonin 10)	Hspe1	Mito	v	VLDDKDYFLFRDSDILGKYVD	*		0.815094	1.18491							3.13459	2.68176	#REF!	2.90818	=Bortezomib / control
Bortez	23.46	4	2	2535.27	2535.25	Heat shock protein 1 (chaperonin 10)	Hspe1	Mito	v	VLDDKDYFLFRDSDILGKYVD	*	Undertagged	1.14993	0.850068							3.11751	1.80369	#REF!	2.4606	=Bortezomib / control
Epox1	17.5238	5	3	3038.67	3038.68	Heat shock protein 1 (chaperonin 10)	Hspe1	Mito	r	VLVERSAAETVTKGGIMLPEKSQGKVLQA	t	Undertagged	1.27889	0.721112					1.70808	2.59948			#REF!	2.15378	=Epoxomicin / control
Epox2	22.7241	6	6	4219.12	4219.21	Heat shock protein 1 (chaperonin 10)	Hspe1	Mito	v	KVGDKVLLPEYGGTKVVLDDKDYFLFRDSDILGKYVD	*		1.58634	0.413657					0.435325	0.265923			#REF!	0.350624	=Epoxomicin / control
Epox2	22.7241	7	6	4219.14	4219.21	Heat shock protein 1 (chaperonin 10)	Hspe1	Mito	v	KVGDKVLLPEYGGTKVVLDDKDYFLFRDSDILGKYVD	*		1.70256	0.297445					0.502812	0.200707			#REF!	0.35176	=Epoxomicin / control
Epox2	22.7626	6	5	4219.15	4219.21	Heat shock protein 1 (chaperonin 10)	Hspe1	Mito	v	KVGDKVLLPEYGGTKVVLDDKDYFLFRDSDILGKYVD	*	Undertagged	1.07955	0.920445					0.683139	0.387184			#REF!	0.535162	=Epoxomicin / control
Epox2	22.7626	7	5	4219.18	4219.21	Heat shock protein 1 (chaperonin 10)	Hspe1	Mito	v	KVGDKVLLPEYGGTKVVLDDKDYFLFRDSDILGKYVD	*	Undertagged	0.936614	1.06339					0.608104	0.381187			#REF!	0.494645	=Epoxomicin / control
QRun1	22.9579	6	6	4219.21	4219.21	Heat shock protein 1 (chaperonin 10)	Hspe1	Mito	v	KVGDKVLLPEYGGTKVVLDDKDYFLFRDSDILGKYVD	*		1.14286	0.857143	nd		nd	nd					<0.2	<0.2	=Q111 expression (het and homo) / Q7
QRun1	22.6007	7	6	4219.25	4219.21	Heat shock protein 1 (chaperonin 10)	Hspe1	Mito	v	KVGDKVLLPEYGGTKVVLDDKDYFLFRDSDILGKYVD	*		1.14286	0.857143	nd		nd	nd					<0.2	<0.2	=Q111 expression (het and homo) / Q7
Epox1	15.0273	2	1	1565.79	1565.77	Hematological and neurological expressed 1	Hn1	Nuc	*m	Ac-TTTTTFKGVDPNSR	n		0.986767	1.01323					0.7857	1.22931			#REF!	1.00751	=Epoxomicin / control
QRun1	15.2394	2	1	1565.78	1565.77	Hematological and neurological expressed 1	Hn1	Nuc	*m	Ac-TTTTTFKGVDPNSR	n		1.11765	0.882353	0.411765		0.588235	0.647059					#REF!	0.54902	=Q111 expression (het and homo) / Q7
Bortez	18.052	3	3	1286.66	1286.71	Heterogeneous nuclear ribonucleoprotein D-like	Hnrnpdl	Nuc / Cyto	f	KDAASVDKVLEL	k		0.526657	1.47334							0.288827	0.353268	#REF!	0.321048	=Bortezomib / control
Bortez	18.007	2	2	1286.68	1286.71	Heterogeneous nuclear ribonucleoprotein D-like	Hnrnpdl	Nuc / Cyto	f	KDAASVDKVLEL	k	Undertagged	1.19815	0.801848							0	0.360277	<0.2	<0.2	=Bortezomib / control
Epox2	18.2629	3	3	1286.65	1286.71	Heterogeneous nuclear ribonucleoprotein D-like	Hnrnpdl	Nuc / Cyto	f	KDAASVDKVLEL	k		1.4504	0.549603					0.330026	0.321429			#REF!	0.325728	=Epoxomicin / control
QRun3	18.3538	3	3	1286.68	1286.71	Heterogeneous nuclear ribonucleoprotein D-like	Hnrnpdl	Nuc / Cyto	f	KDAASVDKVLEL	k		1		0.229508	0.196721	0.442623						#REF!	0.289617	=Q111 expression (het and homo) / Q7
QRun4	18.1493	2	2	1286.7	1286.71	Heterogeneous nuclear ribonucleoprotein D-like	Hnrnpdl	Nuc / Cyto	f	KDAASVDKVLEL	k	Undertagged	1		0.272727		0.454545	0.454545					#REF!	0.393939	=Q111 expression (het and homo) / Q7
Bortez	19.586	3	2	1433.74	1433.78	Heterogeneous nuclear ribonucleoprotein D-like	Hnrnpdl	Nuc / Cyto	l	FKDAASVDKVLEL	k	Undertagged	0.962796	1.0372							0.167418	0.0834273	<0.2	<0.2	=Bortezomib / control
Bortez	19.59	2	2	1433.76	1433.78	Heterogeneous nuclear ribonucleoprotein D-like	Hnrnpdl	Nuc / Cyto	l	FKDAASVDKVLEL	k	Undertagged	0.891304	1.1087							0.507905	0.367589	#REF!	0.437747	=Bortezomib / control
Epox1	19.8293	3	2	1433.76	1433.78	Heterogeneous nuclear ribonucleoprotein D-like	Hnrnpdl	Nuc / Cyto	l	FKDAASVDKVLEL	k	Undertagged	1.17959	0.820406					0.168662	0.0812077			<0.2	<0.2	=Epoxomicin / control
Epox2	19.6675	3	2	1433.76	1433.78	Heterogeneous nuclear ribonucleoprotein D-like	Hnrnpdl	Nuc / Cyto	l	FKDAASVDKVLEL	k	Undertagged	0.893309	1.10669					0.151899	0.172152			<0.2	<0.2	=Epoxomicin / control
QRun1	17.7092	3	2	1433.71	1433.78	Heterogeneous nuclear ribonucleoprotein D-like	Hnrnpdl	Nuc / Cyto	l	FKDAASVDKVLEL	k	Undertagged	1	1	nd		nd	nd					<0.2	<0.2	=Q111 expression (het and homo) / Q7
QRun3	19.6411	3	2	1433.77	1433.78	Heterogeneous nuclear ribonucleoprotein D-like	Hnrnpdl	Nuc / Cyto	l	FKDAASVDKVLEL	k	Undertagged	1		0.344828	0.37931	0.264368						#REF!	0.329502	=Q111 expression (het and homo) / Q7
QRun4	19.4891	2	2	1433.77	1433.78	Heterogeneous nuclear ribonucleoprotein D-like	Hnrnpdl	Nuc / Cyto	l	FKDAASVDKVLEL	k	Undertagged	1		0.285714		0.285714	0.328571					#REF!	0.3	=Q111 expression (het and homo) / Q7
QRun4	19.5068	3	2	1433.77	1433.78	Heterogeneous nuclear ribonucleoprotein D-like	Hnrnpdl	Nuc / Cyto	l	FKDAASVDKVLEL	k	Undertagged	1		0.3		0.3	0.3					#REF!	0.3	=Q111 expression (het and homo) / Q7
Bortez	20.814	4	3	2567.39	2567.41	Histidine triad nucleotide-binding protein 1	Hint1	Cyto	*m	Ac-ADEIAKAQVAQPGGDTIFGKIIRK	e		0.925696	1.0743							3.70819	2.95704	#REF!	3.33261	=Bortezomib / control
QRun1	20.6937	4	3	2567.42	2567.41	Histidine triad nucleotide-binding protein 1	Hint1	Cyto	*m	Ac-ADEIAKAQVAQPGGDTIFGKIIRK	e		1.14286	0.857143	0.571429		0.785714	1					#REF!	0.785714	=Q111 expression (het and homo) / Q7
QRun3	13.0321	5	5	1700.97	1701	Histone H2A type 2-A	Hist2h2aa1	Nuc	v	LLPKKTESHHKAKGK	*	Undertagged	1		1.03659	1.03659	0.365854						#REF!	0.813008	=Q111 expression (het and homo) / Q7
QRun4	13.0813	6	5	1700.95	1701	Histone H2A type 2-A	Hist2h2aa1	Nuc	v	LLPKKTESHHKAKGK	*	Undertagged	1		1.5		0.875	2					#REF!	1.45833	=Q111 expression (het and homo) / Q7
QRun4	13.0813	5	5	1700.96	1701	Histone H2A type 2-A	Hist2h2aa1	Nuc	v	LLPKKTESHHKAKGK	*	Undertagged	1		1.5		0.9	1.6					#REF!	1.33333	=Q111 expression (het and homo) / Q7
QRun4	13.0813	4	5	1700.96	1701	Histone H2A type 2-A	Hist2h2aa1	Nuc	v	LLPKKTESHHKAKGK	*	Undertagged	1		1.18182		0.818182	1.27273					#REF!	1.09091	=Q111 expression (het and homo) / Q7
QRun4	13.0813	3	5	1700.97	1701	Histone H2A type 2-A	Hist2h2aa1	Nuc	v	LLPKKTESHHKAKGK	*	Undertagged	1		1.09091		0.818182	1.27273					#REF!	1.06061	=Q111 expression (het and homo) / Q7
QRun1	22.4139	2	1	1033.56	1033.53	Macrophage migration inhibitory factor	Mif	Cyto	*m	PMFIVNTNV	p		1.2	0.8	nd		0.4	0.533333					#REF!	0.311111	=Q111 expression (het and homo) / Q7
QRun1	16.546	3	1	1538.77	1538.75	Macrophage migration inhibitory factor	Mif	Cyto	l	HISPDRVYINYY	d		1.22581	0.774194	nd		nd	nd					<0.2	<0.2	=Q111 expression (het and homo) / Q7
QRun1	16.5366	2	1	1538.77	1538.75	Macrophage migration inhibitory factor	Mif	Cyto	l	HISPDRVYINYY	d		1.16129	0.83871	nd		nd	nd					<0.2	<0.2	=Q111 expression (het and homo) / Q7
QRun4	16.6824	3	1	1538.76	1538.75	Macrophage migration inhibitory factor	Mif	Cyto	l	HISPDRVYINYY	d		1		0.145161		0.274194	0.112903					#REF!	<0.2	=Q111 expression (het and homo) / Q7
Bortez	16.739	3	2	1651.88	1651.9	Macrophage migration inhibitory factor	Mif	Cyto	l	AQATGKPAQYIAVHVV	p		0.701075	1.29892							0.904946	0.852473	#REF!	0.87871	=Bortezomib / control
Bortez	16.533	3	1	1651.91	1651.9	Macrophage migration inhibitory factor	Mif	Cyto	l	AQATGKPAQYIAVHVV	p	Undertagged	1.23674	0.763255							0.834772	0.503699	#REF!	0.669236	=Bortezomib / control
Bortez	16.533	2	1	1651.92	1651.9	Macrophage migration inhibitory factor	Mif	Cyto	l	AQATGKPAQYIAVHVV	p	Undertagged	1.1338	0.866197							0.894366	0.683099	#REF!	0.788732	=Bortezomib / control
Epox1	17.1444	3	2	1651.89	1651.9	Macrophage migration inhibitory factor	Mif	Cyto	l	AQATGKPAQYIAVHVV	p		0.669448	1.33055					0.127728	0.140565			<0.2	<0.2	=Epoxomicin / control
Epox1	16.8364	3	1	1651.93	1651.9	Macrophage migration inhibitory factor	Mif	Cyto	l	AQATGKPAQYIAVHVV	p	Undertagged	1.30197	0.698027					0.581184	0.430956			#REF!	0.50607	=Epoxomicin / control
Epox2	17.0387	3	2	1651.88	1651.9	Macrophage migration inhibitory factor	Mif	Cyto	l	AQATGKPAQYIAVHVV	p		1.43215	0.567848					0.517718	0.456353			#REF!	0.487035	=Epoxomicin / control
Epox2	16.7942	3	1	1651.91	1651.9	Macrophage migration inhibitory factor	Mif	Cyto	l	AQATGKPAQYIAVHVV	p	Undertagged	0.749692	1.25031					0.549116	0.578709			#REF!	0.563913	=Epoxomicin / control
QRun4	16.5563	2	1	1651.92	1651.9	Macrophage migration inhibitory factor	Mif	Cyto	l	AQATGKPAQYIAVHVV	p	Undertagged	1		0.3125		0.5625	0.375					#REF!	0.416667	=Q111 expression (het and homo) / Q7
QRun4	16.5563	3	1	1651.92	1651.9	Macrophage migration inhibitory factor	Mif	Cyto	l	AQATGKPAQYIAVHVV	p	Undertagged	1		0.333333		0.466667	0.4					#REF!	0.4	=Q111 expression (het and homo) / Q7
Bortez	15.219	4	2	1818.01	1818.01	Macrophage migration inhibitory factor	Mif	Cyto	h	SIGKIGGAQNRNYSKLL	c	Undertagged	nd	nd							>5	>5	>5	>5	=Bortezomib / control
Bortez	18.946	3	1	1835.02	1834.99	Macrophage migration inhibitory factor	Mif	Cyto	a	TGKPAQYIAVHVVPDQL	m	Undertagged	0.88761	1.11239							0.467228	0.383809	#REF!	0.425519	=Bortezomib / control
Bortez	18.946	2	1	1835.02	1834.99	Macrophage migration inhibitory factor	Mif	Cyto	a	TGKPAQYIAVHVVPDQL	m	Undertagged	1.05311	0.946889							0.385432	0.594841	#REF!	0.490137	=Bortezomib / control
Epox1	19.2552	3	1	1835.02	1834.99	Macrophage migration inhibitory factor	Mif	Cyto	a	TGKPAQYIAVHVVPDQL	m	Undertagged	0.891921	1.10808					0.352074	0.207969			#REF!	0.280022	=Epoxomicin / control
Epox1	19.2552	2	1	1835.03	1834.99	Macrophage migration inhibitory factor	Mif	Cyto	a	TGKPAQYIAVHVVPDQL	m	Undertagged	0.995516	1.00448					0.457399	0.286996			#REF!	0.372197	=Epoxomicin / control
Epox2	19.1441	3	1	1835.01	1834.99	Macrophage migration inhibitory factor	Mif	Cyto	a	TGKPAQYIAVHVVPDQL	m	Undertagged	0.96855	1.03145					0.328816	0.371772			#REF!	0.350294	=Epoxomicin / control
QRun1	18.5752	3	1	1835.01	1834.99	Macrophage migration inhibitory factor	Mif	Cyto	a	TGKPAQYIAVHVVPDQL	m	Undertagged	1.2	0.8	0.2		0.6	0.733333					#REF!	0.511111	=Q111 expression (het and homo) / Q7
QRun3	18.8838	3	1	1834.99	1834.99	Macrophage migration inhibitory factor	Mif	Cyto	a	TGKPAQYIAVHVVPDQL	m	Undertagged	1		0.270588	0.352941	0.294118						#REF!	0.305882	=Q111 expression (het and homo) / Q7
QRun4	18.6727	2	1	1835	1834.99	Macrophage migration inhibitory factor	Mif	Cyto	a	TGKPAQYIAVHVVPDQL	m	Undertagged	1		0.25		0.4375	0.375					#REF!	0.354167	=Q111 expression (het and homo) / Q7
QRun4	18.6915	3	1	1835.01	1834.99	Macrophage migration inhibitory factor	Mif	Cyto	a	TGKPAQYIAVHVVPDQL	m	Undertagged	1		0.285714		0.428571	0.3					#REF!	0.338095	=Q111 expression (het and homo) / Q7
QRun1	26.222	2	1	1870.98	1870.98	Macrophage migration inhibitory factor	Mif	Cyto	v	PRASVPEGFLSELTQQL	a		1.05085	0.949153	0.338983		0.542373	0.338983					#REF!	0.40678	=Q111 expression (het and homo) / Q7
Bortez	19.34	3	2	2105.13	2105.13	Macrophage migration inhibitory factor	Mif	Cyto	l	AQATGKPAQYIAVHVVPDQL	m		0.370141	1.62986							0.29571	0.247193	#REF!	0.271451	=Bortezomib / control
Bortez	19.343	2	2	2105.15	2105.13	Macrophage migration inhibitory factor	Mif	Cyto	l	AQATGKPAQYIAVHVVPDQL	m		0.414634	1.58537							0.271777	0.296167	#REF!	0.283972	=Bortezomib / control
Bortez	19.183	2	1	2105.16	2105.13	Macrophage migration inhibitory factor	Mif	Cyto	l	AQATGKPAQYIAVHVVPDQL	m	Undertagged	1.06292	0.937077							0.423297	0.220489	#REF!	0.321893	=Bortezomib / control
Bortez	19.183	3	1	2105.17	2105.13	Macrophage migration inhibitory factor	Mif	Cyto	l	AQATGKPAQYIAVHVVPDQL	m	Undertagged	1.15593	0.844069							0.283563	0.216789	#REF!	0.250176	=Bortezomib / control
Epox1	19.6282	2	2	2105.13	2105.13	Macrophage migration inhibitory factor	Mif	Cyto	l	AQATGKPAQYIAVHVVPDQL	m		0.62069	1.37931					nd	nd			<0.2	<0.2	=Epoxomicin / control
Epox1	19.6309	3	2	2105.14	2105.13	Macrophage migration inhibitory factor	Mif	Cyto	l	AQATGKPAQYIAVHVVPDQL	m		0.523622	1.47638					0.0378133	0.043315			<0.2	<0.2	=Epoxomicin / control
Epox1	19.471	3	1	2105.18	2105.13	Macrophage migration inhibitory factor	Mif	Cyto	l	AQATGKPAQYIAVHVVPDQL	m	Undertagged	1.3513	0.648703					0.348614	0.188283			#REF!	0.268448	=Epoxomicin / control
Epox1	19.4536	2	1	2105.18	2105.13	Macrophage migration inhibitory factor	Mif	Cyto	l	AQATGKPAQYIAVHVVPDQL	m	Undertagged	1.25536	0.744639					0.323587	0.339181			#REF!	0.331384	=Epoxomicin / control
Epox2	19.5354	2	2	2105.12	2105.13	Macrophage migration inhibitory factor	Mif	Cyto	l	AQATGKPAQYIAVHVVPDQL	m		1.62553	0.374468					0.476596	0			#REF!	0.238298	=Epoxomicin / control
Epox2	19.5315	3	2	2105.13	2105.13	Macrophage migration inhibitory factor	Mif	Cyto	l	AQATGKPAQYIAVHVVPDQL	m		1.64002	0.359977					0.150379	0.165403			<0.2	<0.2	=Epoxomicin / control
Epox2	19.3403	2	1	2105.15	2105.13	Macrophage migration inhibitory factor	Mif	Cyto	l	AQATGKPAQYIAVHVVPDQL	m	Undertagged	0.512397	1.4876					0.252066	0.760331			#REF!	0.506198	=Epoxomicin / control
Epox2	19.3403	3	1	2105.16	2105.13	Macrophage migration inhibitory factor	Mif	Cyto	l	AQATGKPAQYIAVHVVPDQL	m	Undertagged	0.523102	1.4769					0.170406	0.530085			#REF!	0.350245	=Epoxomicin / control
QRun1	18.9547	2	2	2105.13	2105.13	Macrophage migration inhibitory factor	Mif	Cyto	l	AQATGKPAQYIAVHVVPDQL	m		1.28	0.72	nd		0.336	0.208					<0.2	<0.2	=Q111 expression (het and homo) / Q7
QRun1	18.9547	3	2	2105.14	2105.13	Macrophage migration inhibitory factor	Mif	Cyto	l	AQATGKPAQYIAVHVVPDQL	m		1.28571	0.714286	nd		0.342857	0.214286					<0.2	<0.2	=Q111 expression (het and homo) / Q7
QRun2	19.3276	3	2	2105.09	2105.13	Macrophage migration inhibitory factor	Mif	Cyto	l	AQATGKPAQYIAVHVVPDQL	m		1.10569	0.894309	0.569106		0.845528						#REF!	0.707317	=Q111 expression (het and homo) / Q7
QRun2	19.0631	2	1	2105.13	2105.13	Macrophage migration inhibitory factor	Mif	Cyto	l	AQATGKPAQYIAVHVVPDQL	m	Undertagged	1.07143	0.928571	0.142857		0.642857						#REF!	0.392857	=Q111 expression (het and homo) / Q7
QRun2	19.0631	3	1	2105.13	2105.13	Macrophage migration inhibitory factor	Mif	Cyto	l	AQATGKPAQYIAVHVVPDQL	m	Undertagged	1.01075	0.989247	0.27957		0.709677						#REF!	0.494624	=Q111 expression (het and homo) / Q7
QRun3	19.1924	3	2	2105.13	2105.13	Macrophage migration inhibitory factor	Mif	Cyto	l	AQATGKPAQYIAVHVVPDQL	m		1		0.125	0.125	0.3125						#REF!	<0.2	=Q111 expression (het and homo) / Q7
QRun3	19.1924	2	2	2105.13	2105.13	Macrophage migration inhibitory factor	Mif	Cyto	l	AQATGKPAQYIAVHVVPDQL	m		1		0.141176	0.141176	0.329412						#REF!	0.203922	=Q111 expression (het and homo) / Q7
QRun3	19.0675	3	1	2105.14	2105.13	Macrophage migration inhibitory factor	Mif	Cyto	l	AQATGKPAQYIAVHVVPDQL	m	Undertagged	1		0.294118	0.470588	0.176471						#REF!	0.313725	=Q111 expression (het and homo) / Q7
QRun3	19.0675	2	1	2105.15	2105.13	Macrophage migration inhibitory factor	Mif	Cyto	l	AQATGKPAQYIAVHVVPDQL	m	Undertagged	1		0.287356	0.45977	0.206897						#REF!	0.318008	=Q111 expression (het and homo) / Q7
QRun4	19.0084	3	2	2105.13	2105.13	Macrophage migration inhibitory factor	Mif	Cyto	l	AQATGKPAQYIAVHVVPDQL	m		1		0.133333		0.133333	0.133333					#REF!	<0.2	=Q111 expression (het and homo) / Q7
QRun4	19.0084	2	2	2105.13	2105.13	Macrophage migration inhibitory factor	Mif	Cyto	l	AQATGKPAQYIAVHVVPDQL	m		1		0.15		0.1625	0.125					#REF!	<0.2	=Q111 expression (het and homo) / Q7
QRun4	18.8375	2	1	2105.14	2105.13	Macrophage migration inhibitory factor	Mif	Cyto	l	AQATGKPAQYIAVHVVPDQL	m	Undertagged	1		0.3125		0.625	0.5625					#REF!	0.5	=Q111 expression (het and homo) / Q7
QRun4	18.8197	3	1	2105.15	2105.13	Macrophage migration inhibitory factor	Mif	Cyto	l	AQATGKPAQYIAVHVVPDQL	m	Undertagged	1		0.375		0.6875	0.5625					#REF!	0.541667	=Q111 expression (het and homo) / Q7
Bortez	23.127	3	2	2484.28	2484.28	Macrophage migration inhibitory factor	Mif	Cyto	l	AQATGKPAQYIAVHVVPDQLMTF	s		0.434389	1.56561							0.350356	0.368455	#REF!	0.359405	=Bortezomib / control
Bortez	23.034	3	1	2484.33	2484.28	Macrophage migration inhibitory factor	Mif	Cyto	l	AQATGKPAQYIAVHVVPDQLMTF	s	Undertagged	1.07997	0.920026							0.254876	0.336801	#REF!	0.295839	=Bortezomib / control
Epox1	22.867	3	2	2484.29	2484.28	Macrophage migration inhibitory factor	Mif	Cyto	l	AQATGKPAQYIAVHVVPDQLMTF	s		0.292994	1.70701					0.127389	0.0976645			<0.2	<0.2	=Epoxomicin / control
Epox1	22.772	3	1	2484.34	2484.28	Macrophage migration inhibitory factor	Mif	Cyto	l	AQATGKPAQYIAVHVVPDQLMTF	s	Undertagged	1.21019	0.789809					0.579618	0.515924			#REF!	0.547771	=Epoxomicin / control
Epox2	22.936	3	1	2484.3	2484.28	Macrophage migration inhibitory factor	Mif	Cyto	l	AQATGKPAQYIAVHVVPDQLMTF	s	Undertagged	0.698351	1.30165					0.269641	0.684772			#REF!	0.477207	=Epoxomicin / control
Epox2	22.9883	3	2	2484.33	2484.28	Macrophage migration inhibitory factor	Mif	Cyto	l	AQATGKPAQYIAVHVVPDQLMTF	s		1.54149	0.458509					0.284107	0.206751			#REF!	0.245429	=Epoxomicin / control
QRun1	22.6195	3	2	2484.31	2484.28	Macrophage migration inhibitory factor	Mif	Cyto	l	AQATGKPAQYIAVHVVPDQLMTF	s		1.18519	0.814815	nd		0.385185	0.311111					#REF!	0.232099	=Q111 expression (het and homo) / Q7
QRun2	22.5239	3	1	2484.27	2484.28	Macrophage migration inhibitory factor	Mif	Cyto	l	AQATGKPAQYIAVHVVPDQLMTF	s	Undertagged	1.04082	0.959184	0.346939		0.714286						#REF!	0.530612	=Q111 expression (het and homo) / Q7
QRun3	22.0654	3	1	2484.3	2484.28	Macrophage migration inhibitory factor	Mif	Cyto	l	AQATGKPAQYIAVHVVPDQLMTF	s	Undertagged	1		0.426829	0.634146	0.134146						#REF!	0.398374	=Q111 expression (het and homo) / Q7
QRun4	22.1237	3	1	2484.32	2484.28	Macrophage migration inhibitory factor	Mif	Cyto	l	AQATGKPAQYIAVHVVPDQLMTF	s	Undertagged	1		0.4375		0.6875	0.5					#REF!	0.541667	=Q111 expression (het and homo) / Q7
QRun1	22.0955	3	3	1991.03	1991.21	Malate dehydrogenase, mitochondrial	Mdh2	Mito	*n	AKVAVLGASGGIGQPLSLLLK	n		1.25926	0.740741	0.222222		0.296296	0.133333					#REF!	0.217284	=Q111 expression (het and homo) / Q7
Epox1	15.5328	3	1	1456.84	1456.82	Microtubule-associated protein 4	Map4	Cyto	r	LATTVSAPDLKSVR	s	Undertagged	1.24535	0.754649					0.711731	0.844063			#REF!	0.777897	=Epoxomicin / control
QRun3	27.0907	3	1	1930.01	1930	Myosin light polypeptide 6	Myl6	Cyto	m	NVKVLDFEHFLPMLQT	v	Undertagged	1		0.421687	0.60241	0.240964						#REF!	0.421687	=Q111 expression (het and homo) / Q7
QRun4	27.1156	3	1	1930.01	1930	Myosin light polypeptide 6	Myl6	Cyto	m	NVKVLDFEHFLPMLQT	v	Undertagged	1		0.266667		0.4	0.28					#REF!	0.315556	=Q111 expression (het and homo) / Q7
Bortez	19.519	3	2	2011.04	2011.05	Myosin light polypeptide 6	Myl6	Cyto	c	GDVMRALGQNPTNAEVLKV	l		0.608308	1.39169							0.228977	0.330699	#REF!	0.279838	=Bortezomib / control
Epox1	19.5084	3	2	2011.05	2011.05	Myosin light polypeptide 6	Myl6	Cyto	c	GDVMRALGQNPTNAEVLKV	l		0.575646	1.42435					0.194834	0.0841328			<0.2	<0.2	=Epoxomicin / control
Epox2	19.5128	3	2	2011.04	2011.05	Myosin light polypeptide 6	Myl6	Cyto	c	GDVMRALGQNPTNAEVLKV	l		1.30795	0.69205					0.2159	0.150628			<0.2	<0.2	=Epoxomicin / control
QRun3	19.3762	3	2	2011.05	2011.05	Myosin light polypeptide 6	Myl6	Cyto	c	GDVMRALGQNPTNAEVLKV	l		1		0.271186	0.288136	0.220339						#REF!	0.259887	=Q111 expression (het and homo) / Q7
QRun3	26.1232	4	2	2901.45	2901.44	Myosin light polypeptide 6	Myl6	Cyto	v	LGNPKSDEMNVKVLDFEHFLPMLQT	v	Undertagged	1		0.410959	0.410959	0.273973						#REF!	0.365297	=Q111 expression (het and homo) / Q7
QRun4	26.122	4	2	2901.47	2901.44	Myosin light polypeptide 6	Myl6	Cyto	v	LGNPKSDEMNVKVLDFEHFLPMLQT	v	Undertagged	1		0.454545		0.363636	0.363636					#REF!	0.393939	=Q111 expression (het and homo) / Q7
QRun1	20.5092	3	3	2333.2	2333.27	myosin, light polypeptide 3	Myl3	Cyto	l	GQNPTQAEVLRVLGKPKQEEL	n		1.33333	0.666667	0.25		0.25	0.133333					#REF!	0.211111	=Q111 expression (het and homo) / Q7
QRun1	20.5092	4	3	2333.22	2333.27	myosin, light polypeptide 3	Myl3	Cyto	l	GQNPTQAEVLRVLGKPKQEEL	n		1.33333	0.666667	0.190476		0.285714	nd					<0.2	<0.2	=Q111 expression (het and homo) / Q7
Bortez	27.772	3	1	2084.19	2084.15	NADH dehydrogenase (ubiquinone) 1, alpha/beta subcomplex, 1	Ndufab1	Mito	*y	SDAPPLTLDGIKDRVLYVL	k	Undertagged	0.969591	1.03041							0.290058	0.180117	#REF!	0.235088	=Bortezomib / control
Epox2	27.1222	3	1	2084.18	2084.15	NADH dehydrogenase (ubiquinone) 1, alpha/beta subcomplex, 1	Ndufab1	Mito	*y	SDAPPLTLDGIKDRVLYVL	k	Undertagged	0.929741	1.07026					0.212361	0.344427			#REF!	0.278394	=Epoxomicin / control
QRun1	27.3136	3	2	2084.14	2084.15	NADH dehydrogenase (ubiquinone) 1, alpha/beta subcomplex, 1	Ndufab1	Mito	*y	SDAPPLTLDGIKDRVLYVL	k		1.12903	0.870968	nd		nd	nd					<0.2	<0.2	=Q111 expression (het and homo) / Q7
QRun3	27.6206	3	1	2084.16	2084.15	NADH dehydrogenase (ubiquinone) 1, alpha/beta subcomplex, 1	Ndufab1	Mito	*y	SDAPPLTLDGIKDRVLYVL	k	Undertagged	1		0.287356	0.494253	0.114943						#REF!	0.298851	=Q111 expression (het and homo) / Q7
QRun4	27.6108	3	1	2084.17	2084.15	NADH dehydrogenase (ubiquinone) 1, alpha/beta subcomplex, 1	Ndufab1	Mito	*y	SDAPPLTLDGIKDRVLYVL	k	Undertagged	1		0.333333		0.4	0.28					#REF!	0.337778	=Q111 expression (het and homo) / Q7
QRun3	30.5952	2	1	1332.72	1332.73	NHP2-like protein 1	Nhp2l1	Nuc	a	ADAEPLEIILHL	p		1		0.291667	0.3125	0.416667						#REF!	0.340278	=Q111 expression (het and homo) / Q7
QRun4	30.7938	2	1	1332.74	1332.73	NHP2-like protein 1	Nhp2l1	Nuc	a	ADAEPLEIILHL	p		1		0.173077		0.211538	0.153846					#REF!	<0.2	=Q111 expression (het and homo) / Q7
QRun4	30.8981	2	1	1403.77	1403.77	NHP2-like protein 1	Nhp2l1	Nuc	m	AADAEPLEIILHL	p		1		nd		nd	nd					<0.2	<0.2	=Q111 expression (het and homo) / Q7
Bortez	14.771	2	2	1384.74	1384.76	Nucleophosmin	Npm1	Nuc	q	ASIEKGGSLPKVEA	k	Undertagged	nd	nd							>5	>5	>5	>5	=Bortezomib / control
Bortez	22.951	3	1	2016.03	2016.01	Nucleophosmin	Npm1	Nuc	m	TDQEAIQDLWQWRKSL	*	Undertagged	0.954615	1.04538							1.02615	1.33154	#REF!	1.17885	=Bortezomib / control
Epox1	22.4739	3	1	2016.08	2016.01	Nucleophosmin	Npm1	Nuc	m	TDQEAIQDLWQWRKSL	*	Undertagged	0.766667	1.23333					0.466667	0.626667			#REF!	0.546667	=Epoxomicin / control
Epox2	22.8986	3	1	2016.09	2016.01	Nucleophosmin	Npm1	Nuc	m	TDQEAIQDLWQWRKSL	*	Undertagged	0.983459	1.01654					0.899248	0.742857			#REF!	0.821053	=Epoxomicin / control
QRun2	22.7591	3	1	2016.02	2016.01	Nucleophosmin	Npm1	Nuc	m	TDQEAIQDLWQWRKSL	*	Undertagged	1.12903	0.870968	0.645161		0.645161						#REF!	0.645161	=Q111 expression (het and homo) / Q7
QRun3	22.4999	3	1	2016.02	2016.01	Nucleophosmin	Npm1	Nuc	m	TDQEAIQDLWQWRKSL	*	Undertagged	1		0.45977	0.517241	0.402299						#REF!	0.45977	=Q111 expression (het and homo) / Q7
QRun4	22.4458	3	1	2016.03	2016.01	Nucleophosmin	Npm1	Nuc	m	TDQEAIQDLWQWRKSL	*	Undertagged	1		0.4375		0.5625	0.4375					#REF!	0.479167	=Q111 expression (het and homo) / Q7
Bortez	22.195	4	1	2303.16	2303.15	Nucleophosmin	Npm1	Nuc	f	RMTDQEAIQDLWQWRKSL	*	Undertagged	1.048	0.952							nd	nd	<0.2	<0.2	=Bortezomib / control
QRun3	21.6756	3	1	2303.16	2303.15	Nucleophosmin	Npm1	Nuc	f	RMTDQEAIQDLWQWRKSL	*	Undertagged	1		0.428571	0.571429	0.285714						#REF!	0.428571	=Q111 expression (het and homo) / Q7
QRun3	21.6756	4	1	2303.17	2303.15	Nucleophosmin	Npm1	Nuc	f	RMTDQEAIQDLWQWRKSL	*	Undertagged	1		0.470588	0.623529	0.352941						#REF!	0.482353	=Q111 expression (het and homo) / Q7
QRun4	21.7046	4	1	2303.18	2303.15	Nucleophosmin	Npm1	Nuc	f	RMTDQEAIQDLWQWRKSL	*	Undertagged	1		0.538462		0.692308	0.615385					#REF!	0.615385	=Q111 expression (het and homo) / Q7
QRun1	17.4119	3	1	2104.06	2104.03	Nucleoside diphosphate kinase A	Nme1	Cyto/nuc	r	VMLGETNPADSKPGTIRGDF	c	Undertagged	1.19403	0.80597	0.626866		0.955224	1.19403					#REF!	0.925373	=Q111 expression (het and homo) / Q7
QRun1	32.1922	3	1	2372.17	2372.15	Paxillin	Pxn	Cyto	*m	Ac-MDDLDALLADLESTTSHISKR	p		1.17241	0.827586	0.62069		1.03448	1.10345					#REF!	0.91954	=Q111 expression (het and homo) / Q7
QRun3	32.2723	3	1	2372.15	2372.15	Paxillin	Pxn	Cyto	*m	Ac-MDDLDALLADLESTTSHISKR	p		1		0.283582	0.462687	0.208955						#REF!	0.318408	=Q111 expression (het and homo) / Q7
Bortez	23.083	2	1	1420.78	1420.73	PC4 and SFRS1-interacting protein (Lens epithelium-derived growth factor)	Psip1	Nuc	*m	Ac-TRDFKPGDLIFA	k		0.770243	1.22976							4.59571	1.45293	#REF!	3.02432	=Bortezomib / control
Epox1	22.6202	2	1	1420.78	1420.73	PC4 and SFRS1-interacting protein (Lens epithelium-derived growth factor)	Psip1	Nuc	*m	Ac-TRDFKPGDLIFA	k		1.33843	0.661572					0.326419	0.0960699			#REF!	0.211245	=Epoxomicin / control
Epox2	22.8956	2	1	1420.76	1420.73	PC4 and SFRS1-interacting protein (Lens epithelium-derived growth factor)	Psip1	Nuc	*m	Ac-TRDFKPGDLIFA	k		1.28032	0.719682					4.06759	0.962227			#REF!	2.51491	=Epoxomicin / control
QRun3	22.5172	2	1	1420.74	1420.73	PC4 and SFRS1-interacting protein (Lens epithelium-derived growth factor)	Psip1	Nuc	*m	Ac-TRDFKPGDLIFA	k		1		0.3125	0.375	0.3125						#REF!	0.333333	=Q111 expression (het and homo) / Q7
QRun4	22.5574	2	1	1420.75	1420.73	PC4 and SFRS1-interacting protein (Lens epithelium-derived growth factor)	Psip1	Nuc	*m	Ac-TRDFKPGDLIFA	k		1		0.285714		0.357143	0.357143					#REF!	0.333333	=Q111 expression (het and homo) / Q7
QRun4	24.5842	2	1	1551.79	1551.78	PC4 and SFRS1-interacting protein (Lens epithelium-derived growth factor)	Psip1	Nuc	*	Ac-MTRDFKPGDLIFA	k		1		0.333333		0.4	0.28					#REF!	0.337778	=Q111 expression (het and homo) / Q7
Epox1	14.2192	4	1	1743.89	1743.87	PDZ and LIM domain protein 1	Pdlim1	Cyto	l	ASEPQEVLHIGSAHNR	s		0.731879	1.26812					nd	nd			<0.2	<0.2	=Epoxomicin / control
QRun1	14.0139	4	1	1743.89	1743.87	PDZ and LIM domain protein 1	Pdlim1	Cyto	l	ASEPQEVLHIGSAHNR	s		1.08571	0.914286	0.4		0.742857	0.514286					#REF!	0.552381	=Q111 expression (het and homo) / Q7
Bortez	15.133	2	1	1039.55	1039.55	Peptidyl-prolyl cis-trans isomerase A	Ppia	Cyto	l	KHTGPGILSM	a	Undertagged	1.15043	0.849569							0.210704	0.147054	<0.2	<0.2	=Bortezomib / control
Bortez	15.13	1	1	1039.55	1039.55	Peptidyl-prolyl cis-trans isomerase A	Ppia	Cyto	l	KHTGPGILSM	a	Undertagged	1.2139	0.786096							nd	nd	<0.2	<0.2	=Bortezomib / control
Bortez	15.152	3	1	1039.55	1039.55	Peptidyl-prolyl cis-trans isomerase A	Ppia	Cyto	l	KHTGPGILSM	a	Undertagged	1.07757	0.922434							0.139618	0.167064	<0.2	<0.2	=Bortezomib / control
Epox1	15.4706	2	1	1039.54	1039.55	Peptidyl-prolyl cis-trans isomerase A	Ppia	Cyto	l	KHTGPGILSM	a	Undertagged	0.927891	1.07211					0.332653	0.191156			#REF!	0.261905	=Epoxomicin / control
Epox1	15.4706	3	1	1039.55	1039.55	Peptidyl-prolyl cis-trans isomerase A	Ppia	Cyto	l	KHTGPGILSM	a	Undertagged	0.772004	1.228					0.322375	0.273595			#REF!	0.297985	=Epoxomicin / control
Epox2	15.4301	1	1	1039.53	1039.55	Peptidyl-prolyl cis-trans isomerase A	Ppia	Cyto	l	KHTGPGILSM	a	Undertagged	0	1					0	0.542857			#REF!	0.271429	=Epoxomicin / control
Epox2	15.4301	2	1	1039.54	1039.55	Peptidyl-prolyl cis-trans isomerase A	Ppia	Cyto	l	KHTGPGILSM	a	Undertagged	0.81376	1.18624					0.174886	0.327402			#REF!	0.251144	=Epoxomicin / control
Epox2	15.434	3	1	1039.55	1039.55	Peptidyl-prolyl cis-trans isomerase A	Ppia	Cyto	l	KHTGPGILSM	a	Undertagged	0.798867	1.20113					0.121246	0.313881			#REF!	0.217564	=Epoxomicin / control
QRun3	15.7275	1	1	1039.55	1039.55	Peptidyl-prolyl cis-trans isomerase A	Ppia	Cyto	l	KHTGPGILSM	a	Undertagged	1		0.555556	0.481481	0.555556						#REF!	0.530864	=Q111 expression (het and homo) / Q7
QRun3	15.7275	2	1	1039.55	1039.55	Peptidyl-prolyl cis-trans isomerase A	Ppia	Cyto	l	KHTGPGILSM	a	Undertagged	1		0.538462	0.492308	0.461538						#REF!	0.497436	=Q111 expression (het and homo) / Q7
QRun3	15.7458	3	1	1039.55	1039.55	Peptidyl-prolyl cis-trans isomerase A	Ppia	Cyto	l	KHTGPGILSM	a	Undertagged	1		0.466667	0.493333	0.44						#REF!	0.466667	=Q111 expression (het and homo) / Q7
QRun4	15.6148	1	1	1039.55	1039.55	Peptidyl-prolyl cis-trans isomerase A	Ppia	Cyto	l	KHTGPGILSM	a	Undertagged	1		0.428571		0.5	0.714286					#REF!	0.547619	=Q111 expression (het and homo) / Q7
QRun4	15.6148	2	1	1039.56	1039.55	Peptidyl-prolyl cis-trans isomerase A	Ppia	Cyto	l	KHTGPGILSM	a	Undertagged	1		0.538462		0.692308	0.692308					#REF!	0.641026	=Q111 expression (het and homo) / Q7
Bortez	14.531	3	3	1273.6	1273.67	Peptidyl-prolyl cis-trans isomerase A	Ppia	Cyto	f	GKVKEGMNIVEA	m		0.588882	1.41112							0.593593	0.507224	#REF!	0.550408	=Bortezomib / control
Bortez	14.531	2	3	1273.61	1273.67	Peptidyl-prolyl cis-trans isomerase A	Ppia	Cyto	f	GKVKEGMNIVEA	m		0.637771	1.36223							0.73065	0.684211	#REF!	0.70743	=Bortezomib / control
Bortez	14.396	2	2	1273.63	1273.67	Peptidyl-prolyl cis-trans isomerase A	Ppia	Cyto	f	GKVKEGMNIVEA	m	Undertagged	1.53499	0.465006							0.737841	0	#REF!	0.368921	=Bortezomib / control
Epox1	14.4386	3	3	1273.57	1273.67	Peptidyl-prolyl cis-trans isomerase A	Ppia	Cyto	f	GKVKEGMNIVEA	m		0.855271	1.14473					0.13849	0.250156			<0.2	<0.2	=Epoxomicin / control
Epox2	14.5548	3	3	1273.6	1273.67	Peptidyl-prolyl cis-trans isomerase A	Ppia	Cyto	f	GKVKEGMNIVEA	m		1.13812	0.861878					0.144986	0.154026			<0.2	<0.2	=Epoxomicin / control
QRun4	14.9267	2	3	1273.65	1273.67	Peptidyl-prolyl cis-trans isomerase A	Ppia	Cyto	f	GKVKEGMNIVEA	m		1		0.3		0.5	0.5					#REF!	0.433333	=Q111 expression (het and homo) / Q7
QRun4	14.9267	3	3	1273.65	1273.67	Peptidyl-prolyl cis-trans isomerase A	Ppia	Cyto	f	GKVKEGMNIVEA	m		1		0.306667		0.533333	0.533333					#REF!	0.457778	=Q111 expression (het and homo) / Q7
QRun4	14.8016	3	2	1273.66	1273.67	Peptidyl-prolyl cis-trans isomerase A	Ppia	Cyto	f	GKVKEGMNIVEA	m	Undertagged	1		0.466667		1.93333	2.46667					#REF!	1.62222	=Q111 expression (het and homo) / Q7
QRun4	14.8016	2	2	1273.67	1273.67	Peptidyl-prolyl cis-trans isomerase A	Ppia	Cyto	f	GKVKEGMNIVEA	m	Undertagged	1		0.666667		1.8	2.53333					#REF!	1.66667	=Q111 expression (het and homo) / Q7
QRun4	19.7612	2	1	1329.7	1329.67	Peptidyl-prolyl cis-trans isomerase A	Ppia	Cyto	k	TEWLDGKHVVF	g	Undertagged	1		0.461538		0.538462	0.461538					#REF!	0.487179	=Q111 expression (het and homo) / Q7
Epox1	12.6349	4	2	1374.7	1374.73	Peptidyl-prolyl cis-trans isomerase A	Ppia	Cyto	f	ADKVPKTAENFR	a	Undertagged	1.68164	0.318357					nd	nd			<0.2	<0.2	=Epoxomicin / control
QRun1	13.3335	3	3	1374.71	1374.73	Peptidyl-prolyl cis-trans isomerase A	Ppia	Cyto	f	ADKVPKTAENFR	a		1.15789	0.842105	0.210526		0.652632	0.442105					#REF!	0.435088	=Q111 expression (het and homo) / Q7
QRun1	13.3335	4	3	1374.73	1374.73	Peptidyl-prolyl cis-trans isomerase A	Ppia	Cyto	f	ADKVPKTAENFR	a		1.17197	0.828025	0.382166		0.636943	0.382166					#REF!	0.467091	=Q111 expression (het and homo) / Q7
Bortez	14.591	2	2	1450.66	1450.67	Peptidyl-prolyl cis-trans isomerase A	Ppia	Cyto	l	STGEKGFGYKGSSF	h	Undertagged	0.892537	1.10746							0.495522	0.516418	#REF!	0.50597	=Bortezomib / control
QRun3	15.093	2	2	1450.67	1450.67	Peptidyl-prolyl cis-trans isomerase A	Ppia	Cyto	l	STGEKGFGYKGSSF	h	Undertagged	1		0.352941	0.294118	0.470588						#REF!	0.372549	=Q111 expression (het and homo) / Q7
QRun4	15.008	2	2	1450.66	1450.67	Peptidyl-prolyl cis-trans isomerase A	Ppia	Cyto	l	STGEKGFGYKGSSF	h	Undertagged	1		0.538462		0.923077	1					#REF!	0.820513	=Q111 expression (het and homo) / Q7
Bortez	17.27	4	3	1457.7	1457.77	Peptidyl-prolyl cis-trans isomerase A	Ppia	Cyto	a	KTEWLDGKHVVF	g		0.425968	1.57403							0.242597	0.35915	#REF!	0.300873	=Bortezomib / control
Bortez	17.274	3	3	1457.71	1457.77	Peptidyl-prolyl cis-trans isomerase A	Ppia	Cyto	a	KTEWLDGKHVVF	g		0.616427	1.38357							0.532599	0.550381	#REF!	0.54149	=Bortezomib / control
Bortez	17.001	2	2	1457.74	1457.77	Peptidyl-prolyl cis-trans isomerase A	Ppia	Cyto	a	KTEWLDGKHVVF	g	Undertagged	1.18286	0.817136							0.516624	0.396419	#REF!	0.456522	=Bortezomib / control
Bortez	17.005	4	2	1457.74	1457.77	Peptidyl-prolyl cis-trans isomerase A	Ppia	Cyto	a	KTEWLDGKHVVF	g	Undertagged	1.01574	0.984264							0.340677	0.203777	#REF!	0.272227	=Bortezomib / control
Bortez	17.001	3	2	1457.75	1457.77	Peptidyl-prolyl cis-trans isomerase A	Ppia	Cyto	a	KTEWLDGKHVVF	g	Undertagged	1.04293	0.957066							0.340295	0.21181	#REF!	0.276052	=Bortezomib / control
Epox1	17.6884	4	3	1457.7	1457.77	Peptidyl-prolyl cis-trans isomerase A	Ppia	Cyto	a	KTEWLDGKHVVF	g		0.549297	1.4507					0.0323116	0.0599757			<0.2	<0.2	=Epoxomicin / control
Epox1	17.6673	3	3	1457.73	1457.77	Peptidyl-prolyl cis-trans isomerase A	Ppia	Cyto	a	KTEWLDGKHVVF	g		0.598985	1.40102					0.144388	0.141004			<0.2	<0.2	=Epoxomicin / control
Epox1	17.319	4	2	1457.73	1457.77	Peptidyl-prolyl cis-trans isomerase A	Ppia	Cyto	a	KTEWLDGKHVVF	g	Undertagged	1.56412	0.435877					0.40598	0.250197			#REF!	0.328088	=Epoxomicin / control
Epox1	17.3017	3	2	1457.76	1457.77	Peptidyl-prolyl cis-trans isomerase A	Ppia	Cyto	a	KTEWLDGKHVVF	g	Undertagged	1.66289	0.33711					0.18057	0.111226			<0.2	<0.2	=Epoxomicin / control
Epox2	17.4359	3	3	1457.72	1457.77	Peptidyl-prolyl cis-trans isomerase A	Ppia	Cyto	a	KTEWLDGKHVVF	g		1.29752	0.702479					0.367178	0.284534			#REF!	0.325856	=Epoxomicin / control
Epox2	17.4359	4	3	1457.72	1457.77	Peptidyl-prolyl cis-trans isomerase A	Ppia	Cyto	a	KTEWLDGKHVVF	g		1.58894	0.411057					0.0434001	0.136558			<0.2	<0.2	=Epoxomicin / control
Epox2	17.1047	3	2	1457.73	1457.77	Peptidyl-prolyl cis-trans isomerase A	Ppia	Cyto	a	KTEWLDGKHVVF	g	Undertagged	0.548891	1.45111					0.0942824	0.27958			<0.2	<0.2	=Epoxomicin / control
Epox2	17.1008	4	2	1457.77	1457.77	Peptidyl-prolyl cis-trans isomerase A	Ppia	Cyto	a	KTEWLDGKHVVF	g	Undertagged	0.533505	1.46649					0.247423	0.381443			#REF!	0.314433	=Epoxomicin / control
QRun1	16.9161	2	3	1457.75	1457.77	Peptidyl-prolyl cis-trans isomerase A	Ppia	Cyto	a	KTEWLDGKHVVF	g		1.2	0.8	nd		0.466667	0.253333					#REF!	0.24	=Q111 expression (het and homo) / Q7
QRun1	16.9161	3	3	1457.76	1457.77	Peptidyl-prolyl cis-trans isomerase A	Ppia	Cyto	a	KTEWLDGKHVVF	g		1.1875	0.8125	nd		0.425	0.1875					#REF!	0.204167	=Q111 expression (het and homo) / Q7
QRun1	16.9161	4	3	1457.76	1457.77	Peptidyl-prolyl cis-trans isomerase A	Ppia	Cyto	a	KTEWLDGKHVVF	g		1.05556	0.944444	0.0888889		0.5	0.255556					#REF!	0.281481	=Q111 expression (het and homo) / Q7
QRun2	16.9942	3	2	1457.76	1457.77	Peptidyl-prolyl cis-trans isomerase A	Ppia	Cyto	a	KTEWLDGKHVVF	g	Undertagged	1.09474	0.905263	0.421053		0.821053						#REF!	0.621053	=Q111 expression (het and homo) / Q7
QRun3	17.5792	4	3	1457.74	1457.77	Peptidyl-prolyl cis-trans isomerase A	Ppia	Cyto	a	KTEWLDGKHVVF	g		1		0.261364	0.204545	0.659091						#REF!	0.375	=Q111 expression (het and homo) / Q7
QRun3	17.2361	3	2	1457.76	1457.77	Peptidyl-prolyl cis-trans isomerase A	Ppia	Cyto	a	KTEWLDGKHVVF	g	Undertagged	1		0.5	0.388889	0.411111						#REF!	0.433333	=Q111 expression (het and homo) / Q7
QRun3	17.3143	4	2	1457.78	1457.77	Peptidyl-prolyl cis-trans isomerase A	Ppia	Cyto	a	KTEWLDGKHVVF	g	Undertagged	1		0.444444	0.388889	0.533333						#REF!	0.455556	=Q111 expression (het and homo) / Q7
QRun4	17.4352	3	3	1457.75	1457.77	Peptidyl-prolyl cis-trans isomerase A	Ppia	Cyto	a	KTEWLDGKHVVF	g		1		0.266667		0.333333	0.306667					#REF!	0.302222	=Q111 expression (het and homo) / Q7
QRun4	17.4977	4	3	1457.75	1457.77	Peptidyl-prolyl cis-trans isomerase A	Ppia	Cyto	a	KTEWLDGKHVVF	g		1		0.282353		0.341176	0.294118					#REF!	0.305882	=Q111 expression (het and homo) / Q7
QRun4	17.1631	3	2	1457.76	1457.77	Peptidyl-prolyl cis-trans isomerase A	Ppia	Cyto	a	KTEWLDGKHVVF	g	Undertagged	1		0.4		0.923077	1.15385					#REF!	0.825641	=Q111 expression (het and homo) / Q7
QRun4	17.2079	4	2	1457.76	1457.77	Peptidyl-prolyl cis-trans isomerase A	Ppia	Cyto	a	KTEWLDGKHVVF	g	Undertagged	1		0.5		1	1.21429					#REF!	0.904762	=Q111 expression (het and homo) / Q7
QRun4	17.1631	2	2	1457.76	1457.77	Peptidyl-prolyl cis-trans isomerase A	Ppia	Cyto	a	KTEWLDGKHVVF	g	Undertagged	1		0.357143		0.928571	1.14286					#REF!	0.809524	=Q111 expression (het and homo) / Q7
Bortez	17.494	4	3	1528.75	1528.8	Peptidyl-prolyl cis-trans isomerase A	Ppia	Cyto	t	AKTEWLDGKHVVF	g		0.79451	1.20549							0.425882	0.298039	#REF!	0.361961	=Bortezomib / control
Bortez	17.203	2	2	1528.77	1528.8	Peptidyl-prolyl cis-trans isomerase A	Ppia	Cyto	t	AKTEWLDGKHVVF	g	Undertagged	1.28689	0.713115							0	0.684426	#REF!	0.342213	=Bortezomib / control
Bortez	17.203	3	2	1528.78	1528.8	Peptidyl-prolyl cis-trans isomerase A	Ppia	Cyto	t	AKTEWLDGKHVVF	g	Undertagged	1.1751	0.824903							0.542625	0.461974	#REF!	0.502299	=Bortezomib / control
Bortez	17.207	4	2	1528.78	1528.8	Peptidyl-prolyl cis-trans isomerase A	Ppia	Cyto	t	AKTEWLDGKHVVF	g	Undertagged	1.22222	0.777778							0.222222	0.203209	#REF!	0.212715	=Bortezomib / control
Epox1	17.863	4	3	1528.75	1528.8	Peptidyl-prolyl cis-trans isomerase A	Ppia	Cyto	t	AKTEWLDGKHVVF	g		0.726038	1.27396					0.0585098	0.0859867			<0.2	<0.2	=Epoxomicin / control
Epox1	17.565	4	2	1528.78	1528.8	Peptidyl-prolyl cis-trans isomerase A	Ppia	Cyto	t	AKTEWLDGKHVVF	g	Undertagged	1.61669	0.383308					0.335394	0.123648			#REF!	0.229521	=Epoxomicin / control
Epox1	17.5823	3	2	1528.79	1528.8	Peptidyl-prolyl cis-trans isomerase A	Ppia	Cyto	t	AKTEWLDGKHVVF	g	Undertagged	1.30909	0.690909					1.26234	0.374026			#REF!	0.818182	=Epoxomicin / control
Epox2	17.6577	4	3	1528.75	1528.8	Peptidyl-prolyl cis-trans isomerase A	Ppia	Cyto	t	AKTEWLDGKHVVF	g		1.36349	0.63651					0.248929	0.252141			#REF!	0.250535	=Epoxomicin / control
Epox2	17.3255	4	2	1528.77	1528.8	Peptidyl-prolyl cis-trans isomerase A	Ppia	Cyto	t	AKTEWLDGKHVVF	g	Undertagged	0.431504	1.5685					0.160034	0.248848			#REF!	0.204441	=Epoxomicin / control
Epox2	17.3038	3	2	1528.79	1528.8	Peptidyl-prolyl cis-trans isomerase A	Ppia	Cyto	t	AKTEWLDGKHVVF	g	Undertagged	0.555749	1.44425					0.632404	0.414634			#REF!	0.523519	=Epoxomicin / control
QRun1	17.1006	3	3	1528.79	1528.8	Peptidyl-prolyl cis-trans isomerase A	Ppia	Cyto	t	AKTEWLDGKHVVF	g		1.2	0.8	nd		0.6	0.346667					#REF!	0.315556	=Q111 expression (het and homo) / Q7
QRun1	17.1006	4	3	1528.81	1528.8	Peptidyl-prolyl cis-trans isomerase A	Ppia	Cyto	t	AKTEWLDGKHVVF	g		1.2	0.8	0.133333		0.6	0.386667					#REF!	0.373333	=Q111 expression (het and homo) / Q7
QRun3	17.5183	4	2	1528.79	1528.8	Peptidyl-prolyl cis-trans isomerase A	Ppia	Cyto	t	AKTEWLDGKHVVF	g	Undertagged	1		0.477778	0.422222	0.5						#REF!	0.466667	=Q111 expression (het and homo) / Q7
QRun3	17.5011	3	2	1528.79	1528.8	Peptidyl-prolyl cis-trans isomerase A	Ppia	Cyto	t	AKTEWLDGKHVVF	g	Undertagged	1		0.428571	0.333333	0.47619						#REF!	0.412698	=Q111 expression (het and homo) / Q7
QRun3	17.5183	2	2	1528.8	1528.8	Peptidyl-prolyl cis-trans isomerase A	Ppia	Cyto	t	AKTEWLDGKHVVF	g	Undertagged	1		0.470588	0.352941	0.588235						#REF!	0.470588	=Q111 expression (het and homo) / Q7
QRun4	17.5603	4	3	1528.78	1528.8	Peptidyl-prolyl cis-trans isomerase A	Ppia	Cyto	t	AKTEWLDGKHVVF	g		1		0.411765		0.470588	0.470588					#REF!	0.45098	=Q111 expression (het and homo) / Q7
QRun4	17.3518	4	2	1528.8	1528.8	Peptidyl-prolyl cis-trans isomerase A	Ppia	Cyto	t	AKTEWLDGKHVVF	g	Undertagged	1		0.625		1.625	2.125					#REF!	1.45833	=Q111 expression (het and homo) / Q7
QRun4	17.3518	2	2	1528.81	1528.8	Peptidyl-prolyl cis-trans isomerase A	Ppia	Cyto	t	AKTEWLDGKHVVF	g	Undertagged	1		0.625		1.375	2					#REF!	1.33333	=Q111 expression (het and homo) / Q7
Bortez	20.193	3	2	1550.82	1550.83	Peptidyl-prolyl cis-trans isomerase A	Ppia	Cyto	r	VSFELFADKVPKTA	e	Undertagged	nd	nd							>5	>5	>5	>5	=Bortezomib / control
Bortez	14.95	4	3	1558.79	1558.85	Peptidyl-prolyl cis-trans isomerase A	Ppia	Cyto	f	ADKVPKTAENFRAL	s		0.431938	1.56806							0.567113	0.647389	#REF!	0.607251	=Bortezomib / control
Bortez	14.95	3	3	1558.79	1558.85	Peptidyl-prolyl cis-trans isomerase A	Ppia	Cyto	f	ADKVPKTAENFRAL	s		0.506623	1.49338							0.558215	0.689287	#REF!	0.623751	=Bortezomib / control
Bortez	14.73	3	2	1558.82	1558.85	Peptidyl-prolyl cis-trans isomerase A	Ppia	Cyto	f	ADKVPKTAENFRAL	s	Undertagged	1.1122	0.887804							0.789794	0.435888	#REF!	0.612841	=Bortezomib / control
Bortez	14.73	2	2	1558.83	1558.85	Peptidyl-prolyl cis-trans isomerase A	Ppia	Cyto	f	ADKVPKTAENFRAL	s	Undertagged	1.15258	0.84742							0.834248	0.570801	#REF!	0.702525	=Bortezomib / control
Bortez	14.73	4	2	1558.84	1558.85	Peptidyl-prolyl cis-trans isomerase A	Ppia	Cyto	f	ADKVPKTAENFRAL	s	Undertagged	1.03001	0.969987							0.77077	0.422648	#REF!	0.596709	=Bortezomib / control
Epox1	14.9541	4	3	1558.77	1558.85	Peptidyl-prolyl cis-trans isomerase A	Ppia	Cyto	f	ADKVPKTAENFRAL	s		0.588922	1.41108					0.0619	0.0504867			<0.2	<0.2	=Epoxomicin / control
Epox1	14.9541	3	3	1558.79	1558.85	Peptidyl-prolyl cis-trans isomerase A	Ppia	Cyto	f	ADKVPKTAENFRAL	s		0.664585	1.33542					0.211118	0.179888			#REF!	0.195503	=Epoxomicin / control
Epox1	14.6644	3	2	1558.83	1558.85	Peptidyl-prolyl cis-trans isomerase A	Ppia	Cyto	f	ADKVPKTAENFRAL	s	Undertagged	1.5042	0.495805					0.480549	0			#REF!	0.240275	=Epoxomicin / control
Epox1	14.6845	4	2	1558.83	1558.85	Peptidyl-prolyl cis-trans isomerase A	Ppia	Cyto	f	ADKVPKTAENFRAL	s	Undertagged	1.60941	0.390591					0.353825	0.139949			#REF!	0.246887	=Epoxomicin / control
Epox2	15.0348	4	3	1558.8	1558.85	Peptidyl-prolyl cis-trans isomerase A	Ppia	Cyto	f	ADKVPKTAENFRAL	s		1.29934	0.700659					0.116126	0.196243			<0.2	<0.2	=Epoxomicin / control
Epox2	14.7736	3	2	1558.81	1558.85	Peptidyl-prolyl cis-trans isomerase A	Ppia	Cyto	f	ADKVPKTAENFRAL	s	Undertagged	0.570724	1.42928					0.280431	0.210169			#REF!	0.2453	=Epoxomicin / control
Epox2	15.0052	3	3	1558.81	1558.85	Peptidyl-prolyl cis-trans isomerase A	Ppia	Cyto	f	ADKVPKTAENFRAL	s		1.38273	0.617274					0.184628	0.286054			#REF!	0.235341	=Epoxomicin / control
Epox2	14.7696	4	2	1558.84	1558.85	Peptidyl-prolyl cis-trans isomerase A	Ppia	Cyto	f	ADKVPKTAENFRAL	s	Undertagged	0.5	1.5					0.123572	0.200666			<0.2	<0.2	=Epoxomicin / control
QRun1	14.7435	4	3	1558.84	1558.85	Peptidyl-prolyl cis-trans isomerase A	Ppia	Cyto	f	ADKVPKTAENFRAL	s		1.31034	0.689655	0.331034		0.482759	0.22069					#REF!	0.344828	=Q111 expression (het and homo) / Q7
QRun1	14.6918	3	3	1558.85	1558.85	Peptidyl-prolyl cis-trans isomerase A	Ppia	Cyto	f	ADKVPKTAENFRAL	s		1.28571	0.714286	0.428571		0.642857	0.285714					#REF!	0.452381	=Q111 expression (het and homo) / Q7
QRun2	14.7169	4	2	1558.86	1558.85	Peptidyl-prolyl cis-trans isomerase A	Ppia	Cyto	f	ADKVPKTAENFRAL	s	Undertagged	1	1	0.263158		0.614035						#REF!	0.438596	=Q111 expression (het and homo) / Q7
QRun3	15.358	4	3	1558.82	1558.85	Peptidyl-prolyl cis-trans isomerase A	Ppia	Cyto	f	ADKVPKTAENFRAL	s		1		0.233577	0.218978	0.620438						#REF!	0.357664	=Q111 expression (het and homo) / Q7
QRun3	15.3407	3	3	1558.82	1558.85	Peptidyl-prolyl cis-trans isomerase A	Ppia	Cyto	f	ADKVPKTAENFRAL	s		1		0.229885	0.229885	0.551724						#REF!	0.337165	=Q111 expression (het and homo) / Q7
QRun3	15.1549	4	2	1558.84	1558.85	Peptidyl-prolyl cis-trans isomerase A	Ppia	Cyto	f	ADKVPKTAENFRAL	s	Undertagged	1		0.511364	0.454545	0.397727						#REF!	0.454545	=Q111 expression (het and homo) / Q7
QRun3	15.1549	2	2	1558.84	1558.85	Peptidyl-prolyl cis-trans isomerase A	Ppia	Cyto	f	ADKVPKTAENFRAL	s	Undertagged	1		0.411765	0.376471	0.352941						#REF!	0.380392	=Q111 expression (het and homo) / Q7
QRun3	15.1549	3	2	1558.84	1558.85	Peptidyl-prolyl cis-trans isomerase A	Ppia	Cyto	f	ADKVPKTAENFRAL	s	Undertagged	1		0.488636	0.431818	0.454545						#REF!	0.458333	=Q111 expression (het and homo) / Q7
QRun4	15.2802	2	3	1558.83	1558.85	Peptidyl-prolyl cis-trans isomerase A	Ppia	Cyto	f	ADKVPKTAENFRAL	s		1		0.2		0.266667	0.266667					#REF!	0.244444	=Q111 expression (het and homo) / Q7
QRun4	15.325	4	3	1558.83	1558.85	Peptidyl-prolyl cis-trans isomerase A	Ppia	Cyto	f	ADKVPKTAENFRAL	s		1		0.282353		0.294118	0.294118					#REF!	0.290196	=Q111 expression (het and homo) / Q7
QRun4	15.2802	3	3	1558.84	1558.85	Peptidyl-prolyl cis-trans isomerase A	Ppia	Cyto	f	ADKVPKTAENFRAL	s		1		0.266667		0.266667	0.266667					#REF!	0.266667	=Q111 expression (het and homo) / Q7
QRun4	15.0737	3	2	1558.85	1558.85	Peptidyl-prolyl cis-trans isomerase A	Ppia	Cyto	f	ADKVPKTAENFRAL	s	Undertagged	1		0.454545		0.909091	1.18182					#REF!	0.848485	=Q111 expression (het and homo) / Q7
QRun4	15.0737	2	2	1558.85	1558.85	Peptidyl-prolyl cis-trans isomerase A	Ppia	Cyto	f	ADKVPKTAENFRAL	s	Undertagged	1		0.416667		0.833333	1.16667					#REF!	0.805556	=Q111 expression (het and homo) / Q7
QRun4	15.1363	4	2	1558.85	1558.85	Peptidyl-prolyl cis-trans isomerase A	Ppia	Cyto	f	ADKVPKTAENFRAL	s	Undertagged	1		0.363636		0.818182	1.09091					#REF!	0.757576	=Q111 expression (het and homo) / Q7
QRun3	26.106	2	1	1593.77	1593.77	Peptidyl-prolyl cis-trans isomerase A	Ppia	Cyto	t	ADDEPLGRVSFELF	a		1		0.571429	0.714286	0.857143						#REF!	0.714286	=Q111 expression (het and homo) / Q7
Bortez	18.277	3	3	1607.76	1607.82	Peptidyl-prolyl cis-trans isomerase A	Ppia	Cyto	f	ELFADKVPKTAENF	r		0.620964	1.37904							0.464396	0.499779	#REF!	0.482088	=Bortezomib / control
Bortez	18.277	2	2	1607.78	1607.82	Peptidyl-prolyl cis-trans isomerase A	Ppia	Cyto	f	ELFADKVPKTAENF	r	Undertagged	1.23623	0.763766							0.685613	0.628774	#REF!	0.657194	=Bortezomib / control
Bortez	18.273	3	2	1607.8	1607.82	Peptidyl-prolyl cis-trans isomerase A	Ppia	Cyto	f	ELFADKVPKTAENF	r	Undertagged	1.09881	0.901192							0.385303	0.393247	#REF!	0.389275	=Bortezomib / control
Epox1	18.1637	3	2	1607.8	1607.82	Peptidyl-prolyl cis-trans isomerase A	Ppia	Cyto	f	ELFADKVPKTAENF	r	Undertagged	1.452	0.548003					0.356839	0.233645			#REF!	0.295242	=Epoxomicin / control
Epox1	18.1674	2	2	1607.82	1607.82	Peptidyl-prolyl cis-trans isomerase A	Ppia	Cyto	f	ELFADKVPKTAENF	r	Undertagged	1.19048	0.809524					0.457143	0.552381			#REF!	0.504762	=Epoxomicin / control
Epox2	18.1998	2	2	1607.74	1607.82	Peptidyl-prolyl cis-trans isomerase A	Ppia	Cyto	f	ELFADKVPKTAENF	r	Undertagged	1.15517	0.844828					0.591954	0.494253			#REF!	0.543103	=Epoxomicin / control
Epox2	18.1998	3	2	1607.8	1607.82	Peptidyl-prolyl cis-trans isomerase A	Ppia	Cyto	f	ELFADKVPKTAENF	r	Undertagged	0.572146	1.42785					0.438622	0.379038			#REF!	0.40883	=Epoxomicin / control
QRun1	18.2027	3	3	1607.8	1607.82	Peptidyl-prolyl cis-trans isomerase A	Ppia	Cyto	f	ELFADKVPKTAENF	r		1.25926	0.740741	0.444444		0.518519	0.222222					#REF!	0.395062	=Q111 expression (het and homo) / Q7
QRun3	18.3538	2	2	1607.81	1607.82	Peptidyl-prolyl cis-trans isomerase A	Ppia	Cyto	f	ELFADKVPKTAENF	r	Undertagged	1		0.525	0.4625	0.4						#REF!	0.4625	=Q111 expression (het and homo) / Q7
QRun3	18.3985	3	2	1607.82	1607.82	Peptidyl-prolyl cis-trans isomerase A	Ppia	Cyto	f	ELFADKVPKTAENF	r	Undertagged	1		0.494118	0.376471	0.447059						#REF!	0.439216	=Q111 expression (het and homo) / Q7
QRun4	18.2129	3	2	1607.83	1607.82	Peptidyl-prolyl cis-trans isomerase A	Ppia	Cyto	f	ELFADKVPKTAENF	r	Undertagged	1		0.480769		0.730769	1.03846					#REF!	0.75	=Q111 expression (het and homo) / Q7
Bortez	13.233	5	2	1743.82	1743.83	Peptidyl-prolyl cis-trans isomerase A	Ppia	Cyto	l	STGEKGFGYKGSSFHR	i	Undertagged	1.07868	0.921321							1.80136	1.03254	#REF!	1.41695	=Bortezomib / control
Bortez	13.233	2	2	1743.82	1743.83	Peptidyl-prolyl cis-trans isomerase A	Ppia	Cyto	l	STGEKGFGYKGSSFHR	i	Undertagged	1	1							1.7874	0.80315	#REF!	1.29528	=Bortezomib / control
Bortez	13.236	3	2	1743.83	1743.83	Peptidyl-prolyl cis-trans isomerase A	Ppia	Cyto	l	STGEKGFGYKGSSFHR	i	Undertagged	1.0825	0.917503							2.09166	1.11742	#REF!	1.60454	=Bortezomib / control
Bortez	13.233	4	2	1743.83	1743.83	Peptidyl-prolyl cis-trans isomerase A	Ppia	Cyto	l	STGEKGFGYKGSSFHR	i	Undertagged	1.0018	0.998205							1.8474	1.01154	#REF!	1.42947	=Bortezomib / control
Epox1	12.6998	5	3	1743.79	1743.83	Peptidyl-prolyl cis-trans isomerase A	Ppia	Cyto	l	STGEKGFGYKGSSFHR	i		0.694862	1.30514					0.105665	0.502503			#REF!	0.304084	=Epoxomicin / control
Epox1	12.6386	4	2	1743.82	1743.83	Peptidyl-prolyl cis-trans isomerase A	Ppia	Cyto	l	STGEKGFGYKGSSFHR	i	Undertagged	1.407	0.593004					0.681701	1.00355			#REF!	0.842626	=Epoxomicin / control
Epox1	12.6386	5	2	1743.82	1743.83	Peptidyl-prolyl cis-trans isomerase A	Ppia	Cyto	l	STGEKGFGYKGSSFHR	i		1.3508	0.649204					0.874508	1.26519			#REF!	1.06985	=Epoxomicin / control
Epox2	12.9727	3	2	1743.82	1743.83	Peptidyl-prolyl cis-trans isomerase A	Ppia	Cyto	l	STGEKGFGYKGSSFHR	i	Undertagged	0.881092	1.11891					1.46199	1.19688			#REF!	1.32943	=Epoxomicin / control
Epox2	12.9727	4	2	1743.82	1743.83	Peptidyl-prolyl cis-trans isomerase A	Ppia	Cyto	l	STGEKGFGYKGSSFHR	i	Undertagged	1.19942	0.800576					0.53487	0.544669			#REF!	0.539769	=Epoxomicin / control
Epox2	12.9688	5	2	1743.83	1743.83	Peptidyl-prolyl cis-trans isomerase A	Ppia	Cyto	l	STGEKGFGYKGSSFHR	i	Undertagged	0.975023	1.02498					3.01203	2.69195			#REF!	2.85199	=Epoxomicin / control
QRun1	13.2102	2	2	1743.84	1743.83	Peptidyl-prolyl cis-trans isomerase A	Ppia	Cyto	l	STGEKGFGYKGSSFHR	i	Undertagged	1.26316	0.736842	nd		0.652632	1.89474					#REF!	0.849123	=Q111 expression (het and homo) / Q7
QRun1	13.2008	4	2	1743.85	1743.83	Peptidyl-prolyl cis-trans isomerase A	Ppia	Cyto	l	STGEKGFGYKGSSFHR	i	Undertagged	1.32609	0.673913	nd		0.76087	2.06522					#REF!	0.942029	=Q111 expression (het and homo) / Q7
QRun1	13.2008	3	2	1743.85	1743.83	Peptidyl-prolyl cis-trans isomerase A	Ppia	Cyto	l	STGEKGFGYKGSSFHR	i	Undertagged	1.29412	0.705882	nd		0.823529	2.11765					#REF!	0.980392	=Q111 expression (het and homo) / Q7
QRun3	13.9144	2	2	1743.83	1743.83	Peptidyl-prolyl cis-trans isomerase A	Ppia	Cyto	l	STGEKGFGYKGSSFHR	i	Undertagged	1		0.6875	0.4375	0.875						#REF!	0.666667	=Q111 expression (het and homo) / Q7
QRun3	13.9144	4	2	1743.84	1743.83	Peptidyl-prolyl cis-trans isomerase A	Ppia	Cyto	l	STGEKGFGYKGSSFHR	i	Undertagged	1		0.5625	0.4375	0.75						#REF!	0.583333	=Q111 expression (het and homo) / Q7
QRun4	13.9227	2	2	1743.83	1743.83	Peptidyl-prolyl cis-trans isomerase A	Ppia	Cyto	l	STGEKGFGYKGSSFHR	i	Undertagged	1		0.7		1.3	1.3					#REF!	1.1	=Q111 expression (het and homo) / Q7
QRun4	13.9227	4	2	1743.83	1743.83	Peptidyl-prolyl cis-trans isomerase A	Ppia	Cyto	l	STGEKGFGYKGSSFHR	i	Undertagged	1		0.583333		1.16667	1.16667					#REF!	0.972222	=Q111 expression (het and homo) / Q7
Bortez	21.473	4	3	1836.85	1836.92	Peptidyl-prolyl cis-trans isomerase A	Ppia	Cyto	f	GKVKEGMNIVEAMERF	g		1.21739	0.782609							0.354267	0.289855	#REF!	0.322061	=Bortezomib / control
Epox1	20.9409	4	3	1836.83	1836.92	Peptidyl-prolyl cis-trans isomerase A	Ppia	Cyto	f	GKVKEGMNIVEAMERF	g		0.858881	1.14112					0.22871	0.294404			#REF!	0.261557	=Epoxomicin / control
Epox2	20.5014	4	3	1836.87	1836.92	Peptidyl-prolyl cis-trans isomerase A	Ppia	Cyto	f	GKVKEGMNIVEAMERF	g		1.15702	0.842975					0.443276	0.37716			#REF!	0.410218	=Epoxomicin / control
QRun1	19.3765	4	2	1836.92	1836.92	Peptidyl-prolyl cis-trans isomerase A	Ppia	Cyto	f	GKVKEGMNIVEAMERF	g	Undertagged	1.11111	0.888889	1.33333		1.11111	2					#REF!	1.48148	=Q111 expression (het and homo) / Q7
QRun1	19.8818	4	3	1836.93	1836.92	Peptidyl-prolyl cis-trans isomerase A	Ppia	Cyto	f	GKVKEGMNIVEAMERF	g		1.21429	0.785714	0.571429		0.714286	0.714286					#REF!	0.666667	=Q111 expression (het and homo) / Q7
QRun3	20.3101	4	3	1836.91	1836.92	Peptidyl-prolyl cis-trans isomerase A	Ppia	Cyto	f	GKVKEGMNIVEAMERF	g		1		0.375	0.204545	0.818182						#REF!	0.465909	=Q111 expression (het and homo) / Q7
Bortez	21.78	2	2	1899.91	1899.94	Peptidyl-prolyl cis-trans isomerase A	Ppia	Cyto	f	EDENFILKHTGPGILSM	a		0.467153	1.53285							0.243309	0.272506	#REF!	0.257908	=Bortezomib / control
Bortez	21.802	3	2	1899.92	1899.94	Peptidyl-prolyl cis-trans isomerase A	Ppia	Cyto	f	EDENFILKHTGPGILSM	a		0.455998	1.544							0.283352	0.22898	#REF!	0.256166	=Bortezomib / control
Bortez	22.082	2	1	1899.95	1899.94	Peptidyl-prolyl cis-trans isomerase A	Ppia	Cyto	f	EDENFILKHTGPGILSM	a	Undertagged	1.07601	0.923988							0.237907	0.230997	#REF!	0.234452	=Bortezomib / control
Bortez	22.079	3	1	1899.96	1899.94	Peptidyl-prolyl cis-trans isomerase A	Ppia	Cyto	f	EDENFILKHTGPGILSM	a	Undertagged	1.02472	0.975285							0.163566	0.164898	<0.2	<0.2	=Bortezomib / control
Epox1	21.6594	3	2	1899.93	1899.94	Peptidyl-prolyl cis-trans isomerase A	Ppia	Cyto	f	EDENFILKHTGPGILSM	a		0.509555	1.49044					0.0542954	0.0598321			<0.2	<0.2	=Epoxomicin / control
Epox1	21.653	2	2	1899.96	1899.94	Peptidyl-prolyl cis-trans isomerase A	Ppia	Cyto	f	EDENFILKHTGPGILSM	a		0.774603	1.2254					0.184127	0.0888889			<0.2	<0.2	=Epoxomicin / control
Epox1	21.7728	2	1	1899.97	1899.94	Peptidyl-prolyl cis-trans isomerase A	Ppia	Cyto	f	EDENFILKHTGPGILSM	a	Undertagged	1.15789	0.842105					0.431794	0.184748			#REF!	0.308271	=Epoxomicin / control
Epox1	21.7728	3	1	1899.98	1899.94	Peptidyl-prolyl cis-trans isomerase A	Ppia	Cyto	f	EDENFILKHTGPGILSM	a	Undertagged	1.19324	0.806756					0.374764	0.150422			#REF!	0.262593	=Epoxomicin / control
Epox2	21.6891	2	2	1899.92	1899.94	Peptidyl-prolyl cis-trans isomerase A	Ppia	Cyto	f	EDENFILKHTGPGILSM	a		1.28571	0.714286					0.457143	0.428571			#REF!	0.442857	=Epoxomicin / control
Epox2	21.6891	3	2	1899.93	1899.94	Peptidyl-prolyl cis-trans isomerase A	Ppia	Cyto	f	EDENFILKHTGPGILSM	a		1.48601	0.513991					0.149541	0.271101			#REF!	0.210321	=Epoxomicin / control
Epox2	21.8518	2	1	1899.96	1899.94	Peptidyl-prolyl cis-trans isomerase A	Ppia	Cyto	f	EDENFILKHTGPGILSM	a	Undertagged	0.747515	1.25249					0.222664	0.506958			#REF!	0.364811	=Epoxomicin / control
Epox2	21.8518	3	1	1899.97	1899.94	Peptidyl-prolyl cis-trans isomerase A	Ppia	Cyto	f	EDENFILKHTGPGILSM	a	Undertagged	0.497889	1.50211					0.106773	0.511076			#REF!	0.308925	=Epoxomicin / control
QRun1	21.5597	2	2	1899.94	1899.94	Peptidyl-prolyl cis-trans isomerase A	Ppia	Cyto	f	EDENFILKHTGPGILSM	a		1.16129	0.83871	0.270968		0.516129	0.232258					#REF!	0.339785	=Q111 expression (het and homo) / Q7
QRun1	21.5691	3	2	1899.96	1899.94	Peptidyl-prolyl cis-trans isomerase A	Ppia	Cyto	f	EDENFILKHTGPGILSM	a		1.16883	0.831169	0.25974		0.532468	0.25974					#REF!	0.350649	=Q111 expression (het and homo) / Q7
QRun2	21.7795	3	1	1899.93	1899.94	Peptidyl-prolyl cis-trans isomerase A	Ppia	Cyto	f	EDENFILKHTGPGILSM	a	Undertagged	1	1	0.441176		0.882353						#REF!	0.661765	=Q111 expression (het and homo) / Q7
QRun3	21.2888	3	2	1899.93	1899.94	Peptidyl-prolyl cis-trans isomerase A	Ppia	Cyto	f	EDENFILKHTGPGILSM	a		1		0.294118	0.270588	0.764706						#REF!	0.443137	=Q111 expression (het and homo) / Q7
QRun3	21.5538	3	1	1899.95	1899.94	Peptidyl-prolyl cis-trans isomerase A	Ppia	Cyto	f	EDENFILKHTGPGILSM	a	Undertagged	1		0.5	0.555556	0.477778						#REF!	0.511111	=Q111 expression (het and homo) / Q7
QRun3	21.5538	2	1	1899.95	1899.94	Peptidyl-prolyl cis-trans isomerase A	Ppia	Cyto	f	EDENFILKHTGPGILSM	a	Undertagged	1		0.5375	0.5875	0.5						#REF!	0.541667	=Q111 expression (het and homo) / Q7
QRun4	21.2896	3	2	1899.94	1899.94	Peptidyl-prolyl cis-trans isomerase A	Ppia	Cyto	f	EDENFILKHTGPGILSM	a		1		0.285714		0.285714	0.285714					#REF!	0.285714	=Q111 expression (het and homo) / Q7
QRun4	21.5617	3	1	1899.95	1899.94	Peptidyl-prolyl cis-trans isomerase A	Ppia	Cyto	f	EDENFILKHTGPGILSM	a	Undertagged	1		0.571429		0.857143	1					#REF!	0.809524	=Q111 expression (het and homo) / Q7
QRun4	21.5617	2	1	1899.96	1899.94	Peptidyl-prolyl cis-trans isomerase A	Ppia	Cyto	f	EDENFILKHTGPGILSM	a	Undertagged	1		0.6		0.8	0.866667					#REF!	0.755556	=Q111 expression (het and homo) / Q7
Epox1	13.7676	5	3	1927.91	1927.95	Peptidyl-prolyl cis-trans isomerase A	Ppia	Cyto	r	ALSTGEKGFGYKGSSFHR	i		1.03212	0.967879					0.0866573	0.350335			#REF!	0.218496	=Epoxomicin / control
Epox1	13.3608	4	2	1927.95	1927.95	Peptidyl-prolyl cis-trans isomerase A	Ppia	Cyto	r	ALSTGEKGFGYKGSSFHR	i	Undertagged	1.24538	0.754622					0.536134	0.62521			#REF!	0.580672	=Epoxomicin / control
Epox1	13.3644	5	2	1927.96	1927.95	Peptidyl-prolyl cis-trans isomerase A	Ppia	Cyto	r	ALSTGEKGFGYKGSSFHR	i	Undertagged	1.32602	0.67398					0.381122	0.70102			#REF!	0.541071	=Epoxomicin / control
QRun1	13.6931	2	2	1927.95	1927.95	Peptidyl-prolyl cis-trans isomerase A	Ppia	Cyto	r	ALSTGEKGFGYKGSSFHR	i	Undertagged	1.13043	0.869565	nd		0.521739	1.47826					#REF!	0.666667	=Q111 expression (het and homo) / Q7
QRun1	13.6931	3	2	1927.96	1927.95	Peptidyl-prolyl cis-trans isomerase A	Ppia	Cyto	r	ALSTGEKGFGYKGSSFHR	i	Undertagged	1.21739	0.782609	nd		0.521739	1.56522					#REF!	0.695652	=Q111 expression (het and homo) / Q7
QRun1	13.6931	5	2	1927.96	1927.95	Peptidyl-prolyl cis-trans isomerase A	Ppia	Cyto	r	ALSTGEKGFGYKGSSFHR	i	Undertagged	1.13636	0.863636	nd		0.568182	2.15909					#REF!	0.909091	=Q111 expression (het and homo) / Q7
Bortez	18.808	3	3	1947.97	1948.04	Peptidyl-prolyl cis-trans isomerase A	Ppia	Cyto	f	ELFADKVPKTAENFRAL	s		0.632948	1.36705							0.683526	1.03468	#REF!	0.859104	=Bortezomib / control
Bortez	18.808	4	3	1948.02	1948.04	Peptidyl-prolyl cis-trans isomerase A	Ppia	Cyto	f	ELFADKVPKTAENFRAL	s		0.48647	1.51353							0.580434	0.700862	#REF!	0.640648	=Bortezomib / control
Bortez	18.879	3	2	1948.03	1948.04	Peptidyl-prolyl cis-trans isomerase A	Ppia	Cyto	f	ELFADKVPKTAENFRAL	s	Undertagged	1.17481	0.825185							0.864198	0.572346	#REF!	0.718272	=Bortezomib / control
Bortez	18.875	4	2	1948.04	1948.04	Peptidyl-prolyl cis-trans isomerase A	Ppia	Cyto	f	ELFADKVPKTAENFRAL	s	Undertagged	1.11952	0.880482							0.686067	0.49276	#REF!	0.589413	=Bortezomib / control
Epox1	19.0596	3	3	1947.98	1948.04	Peptidyl-prolyl cis-trans isomerase A	Ppia	Cyto	f	ELFADKVPKTAENFRAL	s		0.628148	1.37185					0.248889	0.121481			<0.2	<0.2	=Epoxomicin / control
Epox1	19.0596	4	3	1948	1948.04	Peptidyl-prolyl cis-trans isomerase A	Ppia	Cyto	f	ELFADKVPKTAENFRAL	s		0.523894	1.47611					0.062711	0.111565			<0.2	<0.2	=Epoxomicin / control
Epox1	18.9709	3	2	1948.04	1948.04	Peptidyl-prolyl cis-trans isomerase A	Ppia	Cyto	f	ELFADKVPKTAENFRAL	s	Undertagged	1.47473	0.525271					0.68231	0.348375			#REF!	0.515343	=Epoxomicin / control
Epox1	18.9883	4	2	1948.04	1948.04	Peptidyl-prolyl cis-trans isomerase A	Ppia	Cyto	f	ELFADKVPKTAENFRAL	s	Undertagged	1.55209	0.447909					0.607229	0.328561			#REF!	0.467895	=Epoxomicin / control
Epox2	18.9381	3	3	1947.99	1948.04	Peptidyl-prolyl cis-trans isomerase A	Ppia	Cyto	f	ELFADKVPKTAENFRAL	s		1.15789	0.842105					0.720648	0.704453			#REF!	0.712551	=Epoxomicin / control
Epox2	18.9381	4	3	1948.01	1948.04	Peptidyl-prolyl cis-trans isomerase A	Ppia	Cyto	f	ELFADKVPKTAENFRAL	s		1.37247	0.627534					0.229137	0.291372			#REF!	0.260255	=Epoxomicin / control
Epox2	18.8937	3	2	1948.02	1948.04	Peptidyl-prolyl cis-trans isomerase A	Ppia	Cyto	f	ELFADKVPKTAENFRAL	s	Undertagged	0.612074	1.38793					0.608488	0.445906			#REF!	0.527197	=Epoxomicin / control
Epox2	18.8937	4	2	1948.03	1948.04	Peptidyl-prolyl cis-trans isomerase A	Ppia	Cyto	f	ELFADKVPKTAENFRAL	s	Undertagged	0.536766	1.46323					0.257109	0.335184			#REF!	0.296147	=Epoxomicin / control
QRun1	18.7091	3	3	1948.04	1948.04	Peptidyl-prolyl cis-trans isomerase A	Ppia	Cyto	f	ELFADKVPKTAENFRAL	s		1.25926	0.740741	0.37037		0.518519	0.222222					#REF!	0.37037	=Q111 expression (het and homo) / Q7
QRun1	18.6986	4	3	1948.05	1948.04	Peptidyl-prolyl cis-trans isomerase A	Ppia	Cyto	f	ELFADKVPKTAENFRAL	s		1.31783	0.682171	0.387597		0.465116	0.232558					#REF!	0.361757	=Q111 expression (het and homo) / Q7
QRun2	18.9835	4	2	1948.07	1948.04	Peptidyl-prolyl cis-trans isomerase A	Ppia	Cyto	f	ELFADKVPKTAENFRAL	s	Undertagged	1.02381	0.97619	0.333333		0.642857						#REF!	0.488095	=Q111 expression (het and homo) / Q7
QRun3	18.9274	4	3	1948.03	1948.04	Peptidyl-prolyl cis-trans isomerase A	Ppia	Cyto	f	ELFADKVPKTAENFRAL	s		1		0.225	0.25	0.5375						#REF!	0.3375	=Q111 expression (het and homo) / Q7
QRun3	18.9894	3	2	1948.04	1948.04	Peptidyl-prolyl cis-trans isomerase A	Ppia	Cyto	f	ELFADKVPKTAENFRAL	s	Undertagged	1		0.375	0.375	0.375						#REF!	0.375	=Q111 expression (het and homo) / Q7
QRun3	18.9894	4	2	1948.04	1948.04	Peptidyl-prolyl cis-trans isomerase A	Ppia	Cyto	f	ELFADKVPKTAENFRAL	s	Undertagged	1		0.444444	0.388889	0.388889						#REF!	0.407407	=Q111 expression (het and homo) / Q7
QRun4	18.7561	4	3	1948.03	1948.04	Peptidyl-prolyl cis-trans isomerase A	Ppia	Cyto	f	ELFADKVPKTAENFRAL	s		1		0.264706		0.161765	0.220588					#REF!	0.215686	=Q111 expression (het and homo) / Q7
QRun4	18.7739	3	2	1948.04	1948.04	Peptidyl-prolyl cis-trans isomerase A	Ppia	Cyto	f	ELFADKVPKTAENFRAL	s	Undertagged	1		0.5		0.642857	0.714286					#REF!	0.619048	=Q111 expression (het and homo) / Q7
QRun4	18.7561	4	2	1948.05	1948.04	Peptidyl-prolyl cis-trans isomerase A	Ppia	Cyto	f	ELFADKVPKTAENFRAL	s	Undertagged	1		0.571429		0.642857	0.857143					#REF!	0.690476	=Q111 expression (het and homo) / Q7
Epox1	18.331	3	2	1967.97	1967.96	Peptidyl-prolyl cis-trans isomerase A	Ppia	Cyto	r	SIYGEKFEDENFILKH	t	Undertagged	1.2866	0.713403					0.980852	1.37369			#REF!	1.17727	=Epoxomicin / control
QRun1	18.3872	4	3	1967.95	1967.96	Peptidyl-prolyl cis-trans isomerase A	Ppia	Cyto	r	SIYGEKFEDENFILKH	t		1.125	0.875	nd		0.4375	0.2375					#REF!	0.225	=Q111 expression (het and homo) / Q7
QRun1	18.4624	3	2	1967.97	1967.96	Peptidyl-prolyl cis-trans isomerase A	Ppia	Cyto	r	SIYGEKFEDENFILKH	t	Undertagged	1.25926	0.740741	nd		0.518519	1.11111					#REF!	0.54321	=Q111 expression (het and homo) / Q7
QRun1	18.3872	4	2	1967.97	1967.96	Peptidyl-prolyl cis-trans isomerase A	Ppia	Cyto	r	SIYGEKFEDENFILKH	t	Undertagged	1.16667	0.833333	nd		0.733333	1.5					#REF!	0.744444	=Q111 expression (het and homo) / Q7
QRun1	18.3872	2	2	1967.97	1967.96	Peptidyl-prolyl cis-trans isomerase A	Ppia	Cyto	r	SIYGEKFEDENFILKH	t	Undertagged	1.16667	0.833333	nd		0.666667	1.41667					#REF!	0.694444	=Q111 expression (het and homo) / Q7
QRun1	18.4518	3	3	1967.97	1967.96	Peptidyl-prolyl cis-trans isomerase A	Ppia	Cyto	r	SIYGEKFEDENFILKH	t		1.10345	0.896552	nd		0.331034	0.193103					<0.2	<0.2	=Q111 expression (het and homo) / Q7
Bortez	14.95	4	2	1969.99	1970	Peptidyl-prolyl cis-trans isomerase A	Ppia	Cyto	l	STGEKGFGYKGSSFHRII	p	Undertagged	0.961783	1.03822							16.6178	11.4565	>5	>5	=Bortezomib / control
Bortez	14.95	5	2	1970	1970	Peptidyl-prolyl cis-trans isomerase A	Ppia	Cyto	l	STGEKGFGYKGSSFHRII	p	Undertagged	0.961219	1.03878							11.2216	8.62604	>5	>5	=Bortezomib / control
Epox2	15.0387	5	2	1969.98	1970	Peptidyl-prolyl cis-trans isomerase A	Ppia	Cyto	l	STGEKGFGYKGSSFHRII	p	Undertagged	1.20519	0.794813					3.04958	2.34935			#REF!	2.69947	=Epoxomicin / control
Epox2	15.0387	4	2	1970.01	1970	Peptidyl-prolyl cis-trans isomerase A	Ppia	Cyto	l	STGEKGFGYKGSSFHRII	p	Undertagged	1.17598	0.824024					1.50991	1.17237			#REF!	1.34114	=Epoxomicin / control
Epox1	12.8644	5	2	2084.06	2084.06	Peptidyl-prolyl cis-trans isomerase A	Ppia	Cyto	f	RALSTGEKGFGYKGSSFHR	i	Undertagged	1.45904	0.540964					0.329138	0.252197			#REF!	0.290667	=Epoxomicin / control
Bortez	20.212	4	2	2097.08	2097.09	Peptidyl-prolyl cis-trans isomerase A	Ppia	Cyto	r	VSFELFADKVPKTAENFR	a	Undertagged	1.02694	0.973064							4.08081	2.93939	#REF!	3.5101	=Bortezomib / control
Bortez	22.274	4	2	2281.2	2281.21	Peptidyl-prolyl cis-trans isomerase A	Ppia	Cyto	r	VSFELFADKVPKTAENFRAL	s	Undertagged	nd	nd							>5	>5	>5	>5	=Bortezomib / control
Epox2	22.2362	4	2	2281.21	2281.21	Peptidyl-prolyl cis-trans isomerase A	Ppia	Cyto	r	VSFELFADKVPKTAENFRAL	s	Undertagged	1.06908	0.930925					3.7492	3.3135			#REF!	3.53135	=Epoxomicin / control
Epox2	13.85	4	1	2283.12	2283.08	Peptidyl-prolyl cis-trans isomerase A	Ppia	Cyto	c	QGGDFTRHNGTGGRSIYGEKF	e	Undertagged	0.82437	1.17563					0.179739	0.259782			#REF!	0.219761	=Epoxomicin / control
Epox2	21.151	5	3	3152.56	3152.56	Peptidyl-prolyl cis-trans isomerase A	Ppia	Cyto	n	GTGGRSIYGEKFEDENFILKHTGPGILSM	a		1.1763	0.823699					2.03613	1.51301			#REF!	1.77457	=Epoxomicin / control
QRun1	24.8637	2	2	1203.69	1203.67	Peptidyl-prolyl cis-trans isomerase FKBP1A	Fkbp1a	Cyto	l	VFDVELLKLE	*		1.21951	0.780488	nd		nd	nd					<0.2	<0.2	=Q111 expression (het and homo) / Q7
QRun3	23.8258	2	1	1203.68	1203.67	Peptidyl-prolyl cis-trans isomerase FKBP1A	Fkbp1a	Cyto	l	VFDVELLKLE	*	Undertagged	1		0.571429	0.571429	0.571429						#REF!	0.571429	=Q111 expression (het and homo) / Q7
QRun4	23.9034	2	1	1203.68	1203.67	Peptidyl-prolyl cis-trans isomerase FKBP1A	Fkbp1a	Cyto	l	VFDVELLKLE	*	Undertagged	1		0.454545		0.727273	0.818182					#REF!	0.666667	=Q111 expression (het and homo) / Q7
QRun1	14.6202	4	2	2229.19	2229.15	Peptidyl-prolyl cis-trans isomerase FKBP1A	Fkbp1a	Cyto	*m	GVQVETISPGDGRTFPKRGQT	c		1.36	0.64	0.826667		1.28	1.12					#REF!	1.07556	=Q111 expression (het and homo) / Q7
QRun1	24.8543	2	1	1054.61	1054.6	Peroxiredoxin 5	Prdx5	Mito	c	SLAPNILSQL	*		1.14286	0.857143	0.285714		0.5	0.285714					#REF!	0.357143	=Q111 expression (het and homo) / Q7
Bortez	23.195	2	2	1540.8	1540.85	Peroxiredoxin 5	Prdx5	Mito	*m	APIKVGDAIPSVEVF	e		0.543801	1.4562							0.133078	0.082336	<0.2	<0.2	=Bortezomib / control
Epox1	22.7171	2	2	1540.84	1540.85	Peroxiredoxin 5	Prdx5	Mito	*m	APIKVGDAIPSVEVF	e		0.810312	1.18969					0.0815698	0.0761831			<0.2	<0.2	=Epoxomicin / control
Epox2	23.0326	2	2	1540.83	1540.85	Peroxiredoxin 5	Prdx5	Mito	*m	APIKVGDAIPSVEVF	e		1.21499	0.785006					0.350606	0.330761			#REF!	0.340684	=Epoxomicin / control
QRun1	22.7217	2	2	1540.84	1540.85	Peroxiredoxin 5	Prdx5	Mito	*m	APIKVGDAIPSVEVF	e		1.28571	0.714286	0.357143		0.571429	0.414286					#REF!	0.447619	=Q111 expression (het and homo) / Q7
QRun1	22.6712	3	2	1540.85	1540.85	Peroxiredoxin 5	Prdx5	Mito	*m	APIKVGDAIPSVEVF	e		1.09091	0.909091	0.363636		0.727273	0.484848					#REF!	0.525253	=Q111 expression (het and homo) / Q7
QRun3	22.1274	2	2	1540.84	1540.85	Peroxiredoxin 5	Prdx5	Mito	*m	APIKVGDAIPSVEVF	e		1		0.317647	0.270588	0.529412						#REF!	0.372549	=Q111 expression (het and homo) / Q7
QRun4	22.1685	2	2	1540.84	1540.85	Peroxiredoxin 5	Prdx5	Mito	*m	APIKVGDAIPSVEVF	e		1		0.375		0.3125	0.25					#REF!	0.3125	=Q111 expression (het and homo) / Q7
Bortez	23.341	3	3	1968.9	1968.95	Phosphatidylethanolamine-binding protein 1	Pebp1	Cyto	a	EWDDYVPKLYEQLSGK	*		0.523302	1.4767							0.498003	0.629827	#REF!	0.563915	=Bortezomib / control
Bortez	23.52	3	2	1968.94	1968.95	Phosphatidylethanolamine-binding protein 1	Pebp1	Cyto	a	EWDDYVPKLYEQLSGK	*	Undertagged	1.21452	0.785479							0.493849	0.334833	#REF!	0.414341	=Bortezomib / control
Bortez	23.542	2	2	1968.97	1968.95	Phosphatidylethanolamine-binding protein 1	Pebp1	Cyto	a	EWDDYVPKLYEQLSGK	*	Undertagged	1.2459	0.754098							0.519906	0.473068	#REF!	0.496487	=Bortezomib / control
QRun1	23.7217	3	3	1968.9	1968.95	Phosphatidylethanolamine-binding protein 1	Pebp1	Cyto	a	EWDDYVPKLYEQLSGK	*		1.125	0.875	0.3125		0.25	0.2625					#REF!	0.275	=Q111 expression (het and homo) / Q7
QRun3	23.5994	3	2	1968.94	1968.95	Phosphatidylethanolamine-binding protein 1	Pebp1	Cyto	a	EWDDYVPKLYEQLSGK	*	Undertagged	1		0.5	0.3125	0.6625						#REF!	0.491667	=Q111 expression (het and homo) / Q7
QRun3	23.5822	2	2	1968.95	1968.95	Phosphatidylethanolamine-binding protein 1	Pebp1	Cyto	a	EWDDYVPKLYEQLSGK	*	Undertagged	1		0.625	0.4375	0.6875						#REF!	0.583333	=Q111 expression (het and homo) / Q7
QRun4	23.2914	3	3	1968.93	1968.95	Phosphatidylethanolamine-binding protein 1	Pebp1	Cyto	a	EWDDYVPKLYEQLSGK	*		1		0.214286		0.357143	0.2					#REF!	0.257143	=Q111 expression (het and homo) / Q7
QRun4	23.6886	3	2	1968.96	1968.95	Phosphatidylethanolamine-binding protein 1	Pebp1	Cyto	a	EWDDYVPKLYEQLSGK	*	Undertagged	1		0.461538		1	1.15385					#REF!	0.871795	=Q111 expression (het and homo) / Q7
Bortez	23.127	3	1	2249.14	2249.11	Phosphatidylethanolamine-binding protein 1	Pebp1	Cyto	v	MNRPSSISWDGLDPGKLYTL	v	Undertagged	0.72055	1.27945							0.806535	0.675838	#REF!	0.741187	=Bortezomib / control
QRun3	22.3974	3	1	2249.12	2249.11	Phosphatidylethanolamine-binding protein 1	Pebp1	Cyto	v	MNRPSSISWDGLDPGKLYTL	v	Undertagged	1		0.5875	0.5375	0.5						#REF!	0.541667	=Q111 expression (het and homo) / Q7
Bortez	28.524	2	2	1675.87	1675.9	Prefoldin subunit 1	Pfdn1	Cyto	*m	Ac-AASVDLELKKAFTEL	q		0.849257	1.15074							nd	nd	<0.2	<0.2	=Bortezomib / control
QRun2	26.7412	2	2	1675.88	1675.9	Prefoldin subunit 1	Pfdn1	Cyto	*m	Ac-AASVDLELKKAFTEL	q		1.05882	0.941176	nd		nd						<0.2	<0.2	=Q111 expression (het and homo) / Q7
QRun3	28.5394	2	2	1675.89	1675.9	Prefoldin subunit 1	Pfdn1	Cyto	*m	Ac-AASVDLELKKAFTEL	q		1		0.367816	0.344828	0.402299						#REF!	0.371648	=Q111 expression (het and homo) / Q7
QRun4	28.6284	2	2	1675.9	1675.9	Prefoldin subunit 1	Pfdn1	Cyto	*m	Ac-AASVDLELKKAFTEL	q		1		0.3125		0.4375	0.5					#REF!	0.416667	=Q111 expression (het and homo) / Q7
Bortez	23.251	3	3	2186.19	2186.19	Prefoldin subunit 6	Pfdn6	Nuc	*m	Ac-AELIQKKLQGEVEKYQQL	q		0.941093	1.05891							0.327182	0.248403	#REF!	0.287793	=Bortezomib / control
Epox1	22.8506	3	3	2186.2	2186.19	Prefoldin subunit 6	Pfdn6	Nuc	*m	Ac-AELIQKKLQGEVEKYQQL	q		1.3369	0.663102					0.144385	0.128342			<0.2	<0.2	=Epoxomicin / control
Epox2	23.01	3	3	2186.18	2186.19	Prefoldin subunit 6	Pfdn6	Nuc	*m	Ac-AELIQKKLQGEVEKYQQL	q		1.02342	0.976584					0.534435	0.438017			#REF!	0.486226	=Epoxomicin / control
QRun3	22.8339	3	3	2186.17	2186.19	Prefoldin subunit 6	Pfdn6	Nuc	*m	Ac-AELIQKKLQGEVEKYQQL	q		1		0.363636	0.363636	0.545455						#REF!	0.424242	=Q111 expression (het and homo) / Q7
Bortez	24.496	3	1	2583.34	2583.3	Protein SET	Set	Cyto	h	IDEVQNEIDRLNEQASEEILKV	e	Undertagged	1.10448	0.895522							4.46567	3.76716	#REF!	4.11642	=Bortezomib / control
Bortez	21.514	4	1	2619.36	2619.29	Protein SET	Set	Cyto	f	VNHPQVSALLGEEDEEALHYLTR	v	Undertagged	0.749305	1.25069							1.73319	1.76765	#REF!	1.75042	=Bortezomib / control
QRun3	26.7354	5	1	3952.96	3952.93	Protein SET	Set	Cyto	f	VNHPQVSALLGEEDEEALHYLTRVEVTEFEDIKSG	y	Undertagged	1		0.411765	0.823529	0.27451						#REF!	0.503268	=Q111 expression (het and homo) / Q7
Epox1	14.9541	4	4	2207.04	2207.12	Prothymosin alpha	Ptma	Nuc	*m	Ac-SDAAVDTSSEITTKDLKEKK	e		1.03441	0.965587					0.518817	1.20064			#REF!	0.85973	=Epoxomicin / control
QRun1	15.3111	4	4	2207.1	2207.12	Prothymosin alpha	Ptma	Nuc	*m	Ac-SDAAVDTSSEITTKDLKEKK	e		1.06667	0.933333	0.533333		0.666667	1.06667					#REF!	0.755556	=Q111 expression (het and homo) / Q7
Bortez	15.133	2	1	1045.59	1045.58	Pyruvate dehydrogenase phosphatase regulatory subunit, mitochondrial	Pdpr	Mito	l	SSLLRRMoxPA	l		nd	nd							>5	>5	>5	>5	=Bortezomib / control
Bortez	26.563	2	1	1524.76	1524.75	RNA binding motif protein 3	Rbm3	Cyto/Nuc	*m	Ac-SSEEGKLFVGGLNF	n		0.834207	1.16579							0.0808545	0.0915432	<0.2	<0.2	=Bortezomib / control
Epox2	26.1198	2	1	1524.75	1524.75	RNA binding motif protein 3	Rbm3	Cyto/Nuc	*m	Ac-SSEEGKLFVGGLNF	n		0.863755	1.13624					0.0873362	0.157642			<0.2	<0.2	=Epoxomicin / control
QRun1	26.0587	2	1	1524.76	1524.75	RNA binding motif protein 3	Rbm3	Cyto/Nuc	*m	Ac-SSEEGKLFVGGLNF	n		1.05882	0.941176	0.529412		0.529412	0.529412					#REF!	0.529412	=Q111 expression (het and homo) / Q7
QRun2	25.3744	2	1	1524.75	1524.75	RNA binding motif protein 3	Rbm3	Cyto/Nuc	*m	Ac-SSEEGKLFVGGLNF	n		1.09615	0.903846	0.403846		0.5						#REF!	0.451923	=Q111 expression (het and homo) / Q7
QRun3	26.2288	2	1	1524.75	1524.75	RNA binding motif protein 3	Rbm3	Cyto/Nuc	*m	Ac-SSEEGKLFVGGLNF	n		1		0.4375	0.375	0.3375						#REF!	0.383333	=Q111 expression (het and homo) / Q7
QRun3	27.2156	2	1	1524.75	1524.75	RNA binding motif protein 3	Rbm3	Cyto/Nuc	*m	Ac-SSEEGKLFVGGLNF	n		1		0.5	0.5	0.5						#REF!	0.5	=Q111 expression (het and homo) / Q7
QRun4	26.3743	2	1	1524.76	1524.75	RNA binding motif protein 3	Rbm3	Cyto/Nuc	*m	Ac-SSEEGKLFVGGLNF	n		1		0.36		0.4	0.4					#REF!	0.386667	=Q111 expression (het and homo) / Q7
QRun1	15.4861	3	2	1811	1810.99	RNA binding motif protein 3	Rbm3	Cyto/Nuc	f	GPISEVVVVKDRETQR	s		1.125	0.875	0.625		0.75	0.8125					#REF!	0.729167	=Q111 expression (het and homo) / Q7
QRun1	15.6189	4	2	1811	1810.99	RNA binding motif protein 3	Rbm3	Cyto/Nuc	f	GPISEVVVVKDRETQR	s		1.125	0.875	0.5		0.625	0.75					#REF!	0.625	=Q111 expression (het and homo) / Q7
Bortez	17.472	5	2	1944.01	1944	RNA binding motif protein 3	Rbm3	Cyto/Nuc	v	KDRETQRSRGFGFITF	t		0.615679	1.38432							0.202677	0.16826	<0.2	<0.2	=Bortezomib / control
Bortez	17.645	3	1	1944.03	1944	RNA binding motif protein 3	Rbm3	Cyto/Nuc	v	KDRETQRSRGFGFITF	t	Undertagged	0.922449	1.07755							0.492128	0.326531	#REF!	0.409329	=Bortezomib / control
Bortez	17.645	4	1	1944.03	1944	RNA binding motif protein 3	Rbm3	Cyto/Nuc	v	KDRETQRSRGFGFITF	t	Undertagged	1.02661	0.973392							0.138976	0.177387	<0.2	<0.2	=Bortezomib / control
Epox1	18.3685	5	2	1943.98	1944	RNA binding motif protein 3	Rbm3	Cyto/Nuc	v	KDRETQRSRGFGFITF	t		0.267677	1.73232					0.0707071	0.186869			<0.2	<0.2	=Epoxomicin / control
Epox1	18.7561	3	1	1944.01	1944	RNA binding motif protein 3	Rbm3	Cyto/Nuc	v	KDRETQRSRGFGFITF	t	Undertagged	1.06683	0.933165					0.655738	0.802018			#REF!	0.728878	=Epoxomicin / control
Epox1	18.544	4	1	1944.02	1944	RNA binding motif protein 3	Rbm3	Cyto/Nuc	v	KDRETQRSRGFGFITF	t	Undertagged	1.03346	0.966543					0.197026	0.291822			#REF!	0.244424	=Epoxomicin / control
Epox2	17.912	5	2	1943.97	1944	RNA binding motif protein 3	Rbm3	Cyto/Nuc	v	KDRETQRSRGFGFITF	t		1.56409	0.435907					0.0423698	0.139318			<0.2	<0.2	=Epoxomicin / control
Epox2	18.0638	4	1	1944.03	1944	RNA binding motif protein 3	Rbm3	Cyto/Nuc	v	KDRETQRSRGFGFITF	t	Undertagged	0.7502	1.2498					0.0521365	0.334952			<0.2	<0.2	=Epoxomicin / control
Epox2	18.0638	3	1	1944.05	1944	RNA binding motif protein 3	Rbm3	Cyto/Nuc	v	KDRETQRSRGFGFITF	t	Undertagged	1.13818	0.861824					0.634626	0.543965			#REF!	0.589295	=Epoxomicin / control
QRun2	17.4576	4	1	1944.01	1944	RNA binding motif protein 3	Rbm3	Cyto/Nuc	v	KDRETQRSRGFGFITF	t	Undertagged	1.07895	0.921053	0.394737		0.789474						#REF!	0.592105	=Q111 expression (het and homo) / Q7
QRun3	18.2757	3	1	1944	1944	RNA binding motif protein 3	Rbm3	Cyto/Nuc	v	KDRETQRSRGFGFITF	t	Undertagged	1		0.444444	0.555556	0.466667						#REF!	0.488889	=Q111 expression (het and homo) / Q7
QRun3	18.1528	5	2	1944	1944	RNA binding motif protein 3	Rbm3	Cyto/Nuc	v	KDRETQRSRGFGFITF	t		1		0.287356	0.264368	0.632184						#REF!	0.394636	=Q111 expression (het and homo) / Q7
QRun3	18.232	4	1	1944.01	1944	RNA binding motif protein 3	Rbm3	Cyto/Nuc	v	KDRETQRSRGFGFITF	t	Undertagged	1		0.522222	0.666667	0.5						#REF!	0.562963	=Q111 expression (het and homo) / Q7
QRun3	18.2757	2	1	1944.01	1944	RNA binding motif protein 3	Rbm3	Cyto/Nuc	v	KDRETQRSRGFGFITF	t	Undertagged	1		0.470588	0.588235	0.411765						#REF!	0.490196	=Q111 expression (het and homo) / Q7
QRun4	18.0868	4	1	1944.01	1944	RNA binding motif protein 3	Rbm3	Cyto/Nuc	v	KDRETQRSRGFGFITF	t	Undertagged	1		0.533333		0.733333	0.6					#REF!	0.622222	=Q111 expression (het and homo) / Q7
QRun4	18.0868	2	1	1944.02	1944	RNA binding motif protein 3	Rbm3	Cyto/Nuc	v	KDRETQRSRGFGFITF	t	Undertagged	1		0.4375		0.625	0.8125					#REF!	0.625	=Q111 expression (het and homo) / Q7
QRun4	18.1045	3	1	1944.02	1944	RNA binding motif protein 3	Rbm3	Cyto/Nuc	v	KDRETQRSRGFGFITF	t	Undertagged	1		0.4		0.666667	0.6					#REF!	0.555556	=Q111 expression (het and homo) / Q7
Epox1	15.1498	5	2	2054.12	2054.12	RNA binding motif protein 3	Rbm3	Cyto/Nuc	f	GPISEVVVVKDRETQRSR	g		1.10778	0.892219					0.0973913	0.0557414			<0.2	<0.2	=Epoxomicin / control
Epox2	15.1275	5	2	2054.13	2054.12	RNA binding motif protein 3	Rbm3	Cyto/Nuc	f	GPISEVVVVKDRETQRSR	g		0.874956	1.12504					0.0981985	0.160721			<0.2	<0.2	=Epoxomicin / control
QRun1	14.8152	5	2	2054.14	2054.12	RNA binding motif protein 3	Rbm3	Cyto/Nuc	f	GPISEVVVVKDRETQRSR	g		1.125	0.875	0.5625		0.5625	0.6875					#REF!	0.604167	=Q111 expression (het and homo) / Q7
QRun1	14.8152	3	2	2054.14	2054.12	RNA binding motif protein 3	Rbm3	Cyto/Nuc	f	GPISEVVVVKDRETQRSR	g		1.15152	0.848485	0.545455		0.606061	0.545455					#REF!	0.565657	=Q111 expression (het and homo) / Q7
QRun1	14.8046	4	2	2054.14	2054.12	RNA binding motif protein 3	Rbm3	Cyto/Nuc	f	GPISEVVVVKDRETQRSR	g		1.21429	0.785714	0.585714		0.628571	0.642857					#REF!	0.619048	=Q111 expression (het and homo) / Q7
QRun3	15.4808	5	2	2054.11	2054.12	RNA binding motif protein 3	Rbm3	Cyto/Nuc	f	GPISEVVVVKDRETQRSR	g		1		0.470588	0.470588	0.411765						#REF!	0.45098	=Q111 expression (het and homo) / Q7
QRun3	15.4808	4	2	2054.12	2054.12	RNA binding motif protein 3	Rbm3	Cyto/Nuc	f	GPISEVVVVKDRETQRSR	g		1		0.6	0.626667	0.573333						#REF!	0.6	=Q111 expression (het and homo) / Q7
Bortez	17.892	4	1	2132.18	2132.12	RNA binding motif protein 3	Rbm3	Cyto/Nuc	f	SSFGPISEVVVVKDRETQR	s	Undertagged	0.939401	1.0606							nd	nd	<0.2	<0.2	=Bortezomib / control
QRun1	17.956	4	2	2132.13	2132.12	RNA binding motif protein 3	Rbm3	Cyto/Nuc	f	SSFGPISEVVVVKDRETQR	s		1.07143	0.928571	0.47619		0.47619	0.238095					#REF!	0.396825	=Q111 expression (het and homo) / Q7
QRun1	16.7821	5	2	2375.27	2375.26	RNA binding motif protein 3	Rbm3	Cyto/Nuc	f	SSFGPISEVVVVKDRETQRSR	g		1.01923	0.980769	0.230769		0.576923	0.0961538					#REF!	0.301282	=Q111 expression (het and homo) / Q7
QRun1	16.7821	4	2	2375.28	2375.26	RNA binding motif protein 3	Rbm3	Cyto/Nuc	f	SSFGPISEVVVVKDRETQRSR	g		1.19608	0.803922	0.294118		0.509804	0.215686					#REF!	0.339869	=Q111 expression (het and homo) / Q7
QRun2	25.5309	2	1	2824.25	2824.28	RNA binding motif protein 3	Rbm3	Cyto/Nuc	*m	Ac-SSEEGKLFVGGLNFNTDEQALEDHF	s		0.989691	1.01031	0.371134		0.845361						#REF!	0.608247	=Q111 expression (het and homo) / Q7
Bortez	21.274	5	1	3431.73	3431.66	RNA binding motif protein 3	Rbm3	Cyto/Nuc	f	NTDEQALEDHFSSFGPISEVVVVKDRETQR	s	Undertagged	0.906685	1.09331							0.209262	0.222145	#REF!	0.215703	=Bortezomib / control
QRun1	21.5597	3	1	3431.66	3431.66	RNA binding motif protein 3	Rbm3	Cyto/Nuc	f	NTDEQALEDHFSSFGPISEVVVVKDRETQR	s	Undertagged	0.857143	1.14286	0.761905		1.04762	1.42857					#REF!	1.07937	=Q111 expression (het and homo) / Q7
QRun1	21.5185	4	1	3431.67	3431.66	RNA binding motif protein 3	Rbm3	Cyto/Nuc	f	NTDEQALEDHFSSFGPISEVVVVKDRETQR	s	Undertagged	0.928571	1.07143	0.714286		0.857143	1.14286					#REF!	0.904762	=Q111 expression (het and homo) / Q7
QRun4	20.9549	5	1	3431.71	3431.66	RNA binding motif protein 3	Rbm3	Cyto/Nuc	f	NTDEQALEDHFSSFGPISEVVVVKDRETQR	s	Undertagged	1		0.466667		0.6	0.6					#REF!	0.555556	=Q111 expression (het and homo) / Q7
Bortez	20.305	6	1	3674.82	3674.79	RNA binding motif protein 3	Rbm3	Cyto/Nuc	f	NTDEQALEDHFSSFGPISEVVVVKDRETQRSR	g	Undertagged	0.851083	1.14892							0.150853	0.33029	#REF!	0.240572	=Bortezomib / control
Bortez	20.305	5	1	3674.92	3674.79	RNA binding motif protein 3	Rbm3	Cyto/Nuc	f	NTDEQALEDHFSSFGPISEVVVVKDRETQRSR	g	Undertagged	0.7655	1.2345							0.140555	0.2239	<0.2	<0.2	=Bortezomib / control
QRun3	20.2492	4	1	3674.82	3674.79	RNA binding motif protein 3	Rbm3	Cyto/Nuc	f	NTDEQALEDHFSSFGPISEVVVVKDRETQRSR	g	Undertagged	1		0.769231	1.03077	0.692308						#REF!	0.830769	=Q111 expression (het and homo) / Q7
Epox2	25.139	6	2	5181.59	5181.53	RNA binding motif protein 3	Rbm3	Cyto/Nuc	*m	Ac-SSEEGKLFVGGLNFNTDEQALEDHFSSFGPISEVVVVKDRETQRSR	g	Monoisotopic mass	0.887764	1.11224					0.846579	0.951459			#REF!	0.899019	=Epoxomicin / control
Epox2	25.139	5	2	5181.63	5181.53	RNA binding motif protein 3	Rbm3	Cyto/Nuc	*m	Ac-SSEEGKLFVGGLNFNTDEQALEDHFSSFGPISEVVVVKDRETQRSR	g	Monoisotopic mass	0.983051	1.01695					0.776139	1.06758			#REF!	0.921858	=Epoxomicin / control
QRun1	25.4524	5	2	5181.54	5181.53	RNA binding motif protein 3	Rbm3	Cyto/Nuc	*m	Ac-SSEEGKLFVGGLNFNTDEQALEDHFSSFGPISEVVVVKDRETQRSR	g	Monoisotopic mass	0.875	1.125	0.5		0.625	0.5					#REF!	0.541667	=Q111 expression (het and homo) / Q7
QRun1	25.4524	6	2	5181.56	5181.53	RNA binding motif protein 3	Rbm3	Cyto/Nuc	*m	Ac-SSEEGKLFVGGLNFNTDEQALEDHFSSFGPISEVVVVKDRETQRSR	g	Monoisotopic mass	0.823529	1.17647	0.470588		0.588235	0.447059					#REF!	0.501961	=Q111 expression (het and homo) / Q7
Bortez	18.321	3	2	1252.64	1252.66	S100 calcium binding protein A10	S100a10	Cyto	c	RDGKVGFQSFL	s		0.455201	1.5448							0.30587	0.258496	#REF!	0.282183	=Bortezomib / control
Bortez	18.584	2	1	1252.66	1252.66	S100 calcium binding protein A10	S100a10	Cyto	c	RDGKVGFQSFL	s	Undertagged	1.06154	0.938462							0.286058	0.489904	#REF!	0.387981	=Bortezomib / control
Bortez	18.588	3	1	1252.66	1252.66	S100 calcium binding protein A10	S100a10	Cyto	c	RDGKVGFQSFL	s	Undertagged	0.866513	1.13349							0.0824906	0.0858133	<0.2	<0.2	=Bortezomib / control
Epox1	18.9709	3	2	1252.63	1252.66	S100 calcium binding protein A10	S100a10	Cyto	c	RDGKVGFQSFL	s		0.531289	1.46871					0.159138	0.0654787			<0.2	<0.2	=Epoxomicin / control
Epox1	19.1181	3	1	1252.68	1252.66	S100 calcium binding protein A10	S100a10	Cyto	c	RDGKVGFQSFL	s	Undertagged	1.18478	0.815217					0.116368	0.468031			#REF!	0.292199	=Epoxomicin / control
Epox2	18.6503	3	2	1252.64	1252.66	S100 calcium binding protein A10	S100a10	Cyto	c	RDGKVGFQSFL	s		1.65489	0.345111					0.180446	0.120069			<0.2	<0.2	=Epoxomicin / control
Epox2	18.8267	3	1	1252.66	1252.66	S100 calcium binding protein A10	S100a10	Cyto	c	RDGKVGFQSFL	s	Undertagged	0.82961	1.17039					0.0507384	0.241575			<0.2	<0.2	=Epoxomicin / control
QRun1	17.8326	3	1	1252.67	1252.66	S100 calcium binding protein A10	S100a10	Cyto	c	RDGKVGFQSFL	s	Undertagged	1.04762	0.952381	0.952381		0.761905	1.33333					#REF!	1.01587	=Q111 expression (het and homo) / Q7
QRun3	19.0503	2	1	1252.66	1252.66	S100 calcium binding protein A10	S100a10	Cyto	c	RDGKVGFQSFL	s	Undertagged	1		0.3	0.44	0.4						#REF!	0.38	=Q111 expression (het and homo) / Q7
QRun3	19.0066	3	1	1252.66	1252.66	S100 calcium binding protein A10	S100a10	Cyto	c	RDGKVGFQSFL	s	Undertagged	1		0.264368	0.344828	0.206897						#REF!	0.272031	=Q111 expression (het and homo) / Q7
QRun4	18.8375	2	1	1252.66	1252.66	S100 calcium binding protein A10	S100a10	Cyto	c	RDGKVGFQSFL	s	Undertagged	1		0.25		0.333333	0.333333					#REF!	0.305556	=Q111 expression (het and homo) / Q7
QRun4	18.9	3	1	1252.67	1252.66	S100 calcium binding protein A10	S100a10	Cyto	c	RDGKVGFQSFL	s	Undertagged	1		0.525		0.2875	0.375					#REF!	0.395833	=Q111 expression (het and homo) / Q7
Bortez	14.063	4	4	1697.8	1697.89	S100 calcium binding protein A10	S100a10	Cyto	c	NDYFVVNMKQKGKK	*	Undertagged	0.957066	1.04293							0.420375	0.327729	#REF!	0.374052	=Bortezomib / control
Bortez	14.082	5	4	1697.8	1697.89	S100 calcium binding protein A10	S100a10	Cyto	c	NDYFVVNMKQKGKK	*	Undertagged	0.925737	1.07426							0.428285	0.376047	#REF!	0.402166	=Bortezomib / control
Bortez	14.063	3	4	1697.81	1697.89	S100 calcium binding protein A10	S100a10	Cyto	c	NDYFVVNMKQKGKK	*	Undertagged	0.905638	1.09436							0.358008	0.290115	#REF!	0.324062	=Bortezomib / control
Epox1	14.0107	5	5	1697.75	1697.89	S100 calcium binding protein A10	S100a10	Cyto	c	NDYFVVNMKQKGKK	*	Undertagged	0.627583	1.37242					0.306583	0.234503			#REF!	0.270543	=Epoxomicin / control
Epox1	13.8809	3	4	1697.8	1697.89	S100 calcium binding protein A10	S100a10	Cyto	c	NDYFVVNMKQKGKK	*	Undertagged	1.06916	0.930838					0.296176	0.284784			#REF!	0.29048	=Epoxomicin / control
Epox1	13.8809	4	4	1697.8	1697.89	S100 calcium binding protein A10	S100a10	Cyto	c	NDYFVVNMKQKGKK	*	Undertagged	1.22595	0.774048					0.308897	0.230619			#REF!	0.269758	=Epoxomicin / control
Epox1	13.8809	5	4	1697.82	1697.89	S100 calcium binding protein A10	S100a10	Cyto	c	NDYFVVNMKQKGKK	*		1.21112	0.788877					0.394011	0.250267			#REF!	0.322139	=Epoxomicin / control
Epox2	14.0057	4	4	1697.81	1697.89	S100 calcium binding protein A10	S100a10	Cyto	c	NDYFVVNMKQKGKK	*	Undertagged	1.19501	0.80499					0.678646	0.504848			#REF!	0.591747	=Epoxomicin / control
Epox2	14.0028	3	4	1697.81	1697.89	S100 calcium binding protein A10	S100a10	Cyto	c	NDYFVVNMKQKGKK	*	Undertagged	1.12342	0.876583					0.615997	0.461093			#REF!	0.538545	=Epoxomicin / control
Epox2	14.0057	5	4	1697.81	1697.89	S100 calcium binding protein A10	S100a10	Cyto	c	NDYFVVNMKQKGKK	*	Undertagged	1.26495	0.735052					0.563913	0.552876			#REF!	0.558394	=Epoxomicin / control
QRun2	14.3253	4	4	1697.88	1697.89	S100 calcium binding protein A10	S100a10	Cyto	c	NDYFVVNMKQKGKK	*	Undertagged	1.16279	0.837209	0.186047		0.162791						#REF!	<0.2	=Q111 expression (het and homo) / Q7
QRun3	14.689	3	4	1697.86	1697.89	S100 calcium binding protein A10	S100a10	Cyto	c	NDYFVVNMKQKGKK	*	Undertagged	1		0.235294	0.2	0.235294						#REF!	0.223529	=Q111 expression (het and homo) / Q7
QRun3	14.7062	4	4	1697.86	1697.89	S100 calcium binding protein A10	S100a10	Cyto	c	NDYFVVNMKQKGKK	*	Undertagged	1		0.306818	0.204545	0.193182						#REF!	0.234848	=Q111 expression (het and homo) / Q7
QRun4	14.6556	4	4	1697.86	1697.89	S100 calcium binding protein A10	S100a10	Cyto	c	NDYFVVNMKQKGKK	*	Undertagged	1		0.214286		0.214286	0.214286					#REF!	0.214286	=Q111 expression (het and homo) / Q7
Bortez	28.5	2	1	1782.76	1782.74	S100 calcium binding protein A10	S100a10	Cyto	*m	PSQMEHAMETMMLTF	h		0.476809	1.52319							nd	nd	<0.2	<0.2	=Bortezomib / control
QRun1	28.2618	2	1	1782.77	1782.74	S100 calcium binding protein A10	S100a10	Cyto	*m	PSQMEHAMETMMLTF	h		1	1	0.3125		0.375	0.25					#REF!	0.3125	=Q111 expression (het and homo) / Q7
QRun3	28.8561	2	1	1782.75	1782.74	S100 calcium binding protein A10	S100a10	Cyto	*m	PSQMEHAMETMMLTF	h		1		0.25	0.5625	0.3125						#REF!	0.375	=Q111 expression (het and homo) / Q7
QRun4	28.9693	2	1	1782.74	1782.74	S100 calcium binding protein A10	S100a10	Cyto	*m	PSQMEHAMETMMLTF	h		1		0.1875		0.3	0.2					#REF!	0.229167	=Q111 expression (het and homo) / Q7
Epox2	14.2236	4	4	1825.82	1825.9	S100 calcium binding protein A10	S100a10	Cyto	a	cyanoCNDYFVVNMKQKGKK	*	Undertagged	1.66111	0.338891					0.0757805	0.61655			#REF!	0.346166	=Epoxomicin / control
Bortez	17.517	2	1	1151.62	1151.62	SAP domain-containing ribonucleoprotein	Sarnp	Nuc	*m	Ac-AAETVELHKL	k		0.978558	1.02144							0.382066	0.306878	#REF!	0.344472	=Bortezomib / control
Epox1	17.746	2	1	1151.61	1151.62	SAP domain-containing ribonucleoprotein	Sarnp	Nuc	*m	Ac-AAETVELHKL	k		1.10754	0.892464					0.352244	0.18967			#REF!	0.270957	=Epoxomicin / control
QRun3	17.6229	2	1	1151.61	1151.62	SAP domain-containing ribonucleoprotein	Sarnp	Nuc	*m	Ac-AAETVELHKL	k		1		0.2	0.266667	0.333333						#REF!	0.266667	=Q111 expression (het and homo) / Q7
QRun4	17.4352	2	1	1151.62	1151.62	SAP domain-containing ribonucleoprotein	Sarnp	Nuc	*m	Ac-AAETVELHKL	k		1		0.307692		0.384615	0.384615					#REF!	0.358974	=Q111 expression (het and homo) / Q7
QRun1	17.8326	3	2	1392.8	1392.8	SAP domain-containing ribonucleoprotein	Sarnp	Nuc	*m	Ac-AAETVELHKLKL	a		1.24138	0.758621	0.289655		0.413793	0.689655					#REF!	0.464368	=Q111 expression (het and homo) / Q7
Bortez	20.766	3	2	1705.94	1705.96	SAP domain-containing ribonucleoprotein	Sarnp	Nuc	*m	Ac-AAETVELHKLKLAEL	k		0.907216	1.09278							0.305842	0.26575	#REF!	0.285796	=Bortezomib / control
Epox1	20.9281	3	2	1705.95	1705.96	SAP domain-containing ribonucleoprotein	Sarnp	Nuc	*m	Ac-AAETVELHKLKLAEL	k		1.07039	0.929608					0.117141	0.126814			<0.2	<0.2	=Epoxomicin / control
Epox2	20.8592	3	2	1705.96	1705.96	SAP domain-containing ribonucleoprotein	Sarnp	Nuc	*m	Ac-AAETVELHKLKLAEL	k		1.06596	0.934037					0.273351	0.212137			#REF!	0.242744	=Epoxomicin / control
QRun3	20.3101	3	2	1705.96	1705.96	SAP domain-containing ribonucleoprotein	Sarnp	Nuc	*m	Ac-AAETVELHKLKLAEL	k		1		0.2	0.166667	0.277778						#REF!	0.214815	=Q111 expression (het and homo) / Q7
QRun4	20.222	3	2	1705.96	1705.96	SAP domain-containing ribonucleoprotein	Sarnp	Nuc	*m	Ac-AAETVELHKLKLAEL	k		1		0.2		0.4	0.333333					#REF!	0.311111	=Q111 expression (het and homo) / Q7
Epox1	17.0247	5	2	3234.56	3234.52	Small acidic protein	Smap	unk	r	SASPDDDLGSSNWEAADLGNEERKQKFLR	l	Undertagged	1.30811	0.691892					0.516892	0.797973			#REF!	0.657432	=Epoxomicin / control
Bortez	21.649	2	1	2216.11	2216.08	Splicing factor, arginine/serine-rich 2	Srsf2	Cyto	*m	Ac-SYGRPPPDVEGMTSLKVDNL	t		0.687831	1.31217							0.151675	0.215168	<0.2	<0.2	=Bortezomib / control
Epox1	21.0643	2	1	2216.14	2216.08	Splicing factor, arginine/serine-rich 2	Srsf2	Cyto	*m	Ac-SYGRPPPDVEGMTSLKVDNL	t		0.781395	1.2186					0.517829	0.207752			#REF!	0.362791	=Epoxomicin / control
Epox2	21.3974	2	1	2216.11	2216.08	Splicing factor, arginine/serine-rich 2	Srsf2	Cyto	*m	Ac-SYGRPPPDVEGMTSLKVDNL	t		0.547912	1.45209					0.125307	0.383292			#REF!	0.2543	=Epoxomicin / control
QRun3	21.0066	2	1	2216.09	2216.08	Splicing factor, arginine/serine-rich 2	Srsf2	Cyto	*m	Ac-SYGRPPPDVEGMTSLKVDNL	t		1		0.5625	0.5625	0.5						#REF!	0.541667	=Q111 expression (het and homo) / Q7
QRun4	21.0175	2	1	2216.09	2216.08	Splicing factor, arginine/serine-rich 2	Srsf2	Cyto	*m	Ac-SYGRPPPDVEGMTSLKVDNL	t		1		0.6		0.866667	0.733333					#REF!	0.733333	=Q111 expression (het and homo) / Q7
Epox2	19.1885	5	1	2784.34	2784.29	Splicing factor, arginine/serine-rich 2	Srsf2	Cyto	f	HDKRDAEDAMDAMDGAVLDGRELRV	q	Undertagged	0.791021	1.20898					0.190958	0.228264			#REF!	0.209611	=Epoxomicin / control
Epox1	14.9541	3	2	1543.81	1543.82	Stathmin 1	Stmn1	Cyto	*m	Ac-ASSDIQVKELEKR	a		1.0419	0.958099					0.714324	0.95328			#REF!	0.833802	=Epoxomicin / control
QRun1	14.9926	3	2	1543.82	1543.82	Stathmin 1	Stmn1	Cyto	*m	Ac-ASSDIQVKELEKR	a		1.17241	0.827586	0.344828		0.62069	0.827586					#REF!	0.597701	=Q111 expression (het and homo) / Q7
QRun1	15.0032	2	2	1543.84	1543.82	Stathmin 1	Stmn1	Cyto	*m	Ac-ASSDIQVKELEKR	a		1.2	0.8	nd		0.72	0.8					#REF!	0.506667	=Q111 expression (het and homo) / Q7
Bortez	23.011	4	2	2913.58	2913.56	Stathmin 1	Stmn1	Cyto	*m	Ac-ASSDIQVKELEKRASGQAFELILSPR	s		0.891067	1.10893							1.67236	0.948754	#REF!	1.31056	=Bortezomib / control
QRun1	23.1565	3	2	2913.56	2913.56	Stathmin 1	Stmn1	Cyto	*m	Ac-ASSDIQVKELEKRASGQAFELILSPR	s		1.07692	0.923077	0.384615		0.615385	0.923077					#REF!	0.641026	=Q111 expression (het and homo) / Q7
QRun1	23.1565	4	2	2913.58	2913.56	Stathmin 1	Stmn1	Cyto	*m	Ac-ASSDIQVKELEKRASGQAFELILSPR	s		1.15942	0.84058	0.362319		0.652174	0.84058					#REF!	0.618357	=Q111 expression (het and homo) / Q7
Bortez	21.061	2	2	1061.54	1061.58	Thioredoxin 1	Txn	Cyto	a	AGDKLVVVDF	s		nd	nd							>5	>5	>5	>5	=Bortezomib / control
Bortez	21.192	2	2	1203.63	1203.65	Thioredoxin 1	Txn	Cyto	l	AAAGDKLVVVDF	s		0.472727	1.52727							0.917403	1.01818	#REF!	0.967792	=Bortezomib / control
Bortez	21.125	2	1	1203.64	1203.65	Thioredoxin 1	Txn	Cyto	l	AAAGDKLVVVDF	s	Undertagged	1.29675	0.703248							0.999122	0.692713	#REF!	0.845917	=Bortezomib / control
Epox1	21.2078	2	2	1203.61	1203.65	Thioredoxin 1	Txn	Cyto	l	AAAGDKLVVVDF	s		0.411061	1.58894					0.0709864	0.0899711			<0.2	<0.2	=Epoxomicin / control
Epox1	21.068	2	1	1203.65	1203.65	Thioredoxin 1	Txn	Cyto	l	AAAGDKLVVVDF	s	Undertagged	1.53086	0.469136					0.919753	0.348765			#REF!	0.634259	=Epoxomicin / control
Epox2	21.2387	2	2	1203.62	1203.65	Thioredoxin 1	Txn	Cyto	l	AAAGDKLVVVDF	s		1.55374	0.446256					0.56338	0.27576			#REF!	0.41957	=Epoxomicin / control
Epox2	21.0849	2	1	1203.65	1203.65	Thioredoxin 1	Txn	Cyto	l	AAAGDKLVVVDF	s	Undertagged	0.746087	1.25391					0.766957	0.323478			#REF!	0.545217	=Epoxomicin / control
QRun3	20.6807	2	1	1203.65	1203.65	Thioredoxin 1	Txn	Cyto	l	AAAGDKLVVVDF	s	Undertagged	1		0.373134	0.522388	0.41791						#REF!	0.437811	=Q111 expression (het and homo) / Q7
Bortez	18.629	2	2	1603.87	1603.88	Thioredoxin 1	Txn	Cyto	*m	VKLIESKEAFQEAL	a	Undertagged	0.95512	1.04488							0.678867	0.3939	#REF!	0.536383	=Bortezomib / control
QRun1	19.2532	3	3	1603.88	1603.88	Thioredoxin 1	Txn	Cyto	*m	VKLIESKEAFQEAL	a		1.44	0.56	0.16		0.64	0.16					#REF!	0.32	=Q111 expression (het and homo) / Q7
QRun2	18.7657	3	2	1603.85	1603.88	Thioredoxin 1	Txn	Cyto	*m	VKLIESKEAFQEAL	a	Undertagged	1.06667	0.933333	0.4		0.56						#REF!	0.48	=Q111 expression (het and homo) / Q7
QRun3	18.7417	3	2	1603.87	1603.88	Thioredoxin 1	Txn	Cyto	*m	VKLIESKEAFQEAL	a	Undertagged	1		0.222222	0.333333	0.166667						#REF!	0.240741	=Q111 expression (het and homo) / Q7
QRun3	18.7417	2	2	1603.88	1603.88	Thioredoxin 1	Txn	Cyto	*m	VKLIESKEAFQEAL	a	Undertagged	1		0.229885	0.402299	0.137931						#REF!	0.256705	=Q111 expression (het and homo) / Q7
QRun4	18.6102	3	2	1603.88	1603.88	Thioredoxin 1	Txn	Cyto	*m	VKLIESKEAFQEAL	a	Undertagged	1		0.142857		0.214286	0.142857					#REF!	<0.2	=Q111 expression (het and homo) / Q7
QRun4	18.5476	2	2	1603.88	1603.88	Thioredoxin 1	Txn	Cyto	*m	VKLIESKEAFQEAL	a	Undertagged	1		0.146667		0.2	0.2					#REF!	<0.2	=Q111 expression (het and homo) / Q7
QRun4	19.3608	3	2	1745.96	1745.96	Thioredoxin 1	Txn	Cyto	*m	VKLIESKEAFQEALAA	a	Undertagged	1		0.169811		0.150943	0.226415					#REF!	<0.2	=Q111 expression (het and homo) / Q7
Bortez	22.543	4	3	2230.2	2230.22	Thioredoxin 1	Txn	Cyto	*m	VKLIESKEAFQEALAAAGDKL	v	Undertagged	0.999238	1.00076							0.433473	0.276401	#REF!	0.354937	=Bortezomib / control
Epox2	22.3909	4	3	2230.17	2230.22	Thioredoxin 1	Txn	Cyto	*m	VKLIESKEAFQEALAAAGDKL	v	Undertagged	1.00869	0.991313					nd	nd			<0.2	<0.2	=Epoxomicin / control
QRun1	22.918	4	4	2230.21	2230.22	Thioredoxin 1	Txn	Cyto	*m	VKLIESKEAFQEALAAAGDKL	v		1.33333	0.666667	0.166667		0.583333	0.183333					#REF!	0.311111	=Q111 expression (het and homo) / Q7
Bortez	26.926	4	3	2789.46	2789.52	Thioredoxin 1	Txn	Cyto	*m	VKLIESKEAFQEALAAAGDKLVVVDF	s	Undertagged	1.11628	0.883721							nd	nd	<0.2	<0.2	=Bortezomib / control
Epox2	26.4253	4	3	2789.49	2789.52	Thioredoxin 1	Txn	Cyto	*m	VKLIESKEAFQEALAAAGDKLVVVDF	s	Undertagged	1.03885	0.961149					0.418919	0.294764			#REF!	0.356841	=Epoxomicin / control
QRun1	26.7802	4	4	2789.49	2789.52	Thioredoxin 1	Txn	Cyto	*m	VKLIESKEAFQEALAAAGDKLVVVDF	s		1.25	0.75	0.183333		0.75	0.333333					#REF!	0.422222	=Q111 expression (het and homo) / Q7
QRun3	26.4501	4	3	2789.51	2789.52	Thioredoxin 1	Txn	Cyto	*m	VKLIESKEAFQEALAAAGDKLVVVDF	s	Undertagged	1		0.214286	0.428571	0.142857						#REF!	0.261905	=Q111 expression (het and homo) / Q7
QRun4	26.3743	4	3	2789.52	2789.52	Thioredoxin 1	Txn	Cyto	*m	VKLIESKEAFQEALAAAGDKLVVVDF	s	Undertagged	1		0.153846		0.153846	0.153846					#REF!	<0.2	=Q111 expression (het and homo) / Q7
Epox2	27.5066	4	3	2015.08	2015.13	Thioredoxin, mitochondrial	Txn2	Mito	f	VGIKDEDQLEAFLKKLIG	*	Undertagged	0.583035	1.41697					0.174432	0.195938			<0.2	<0.2	=Epoxomicin / control
QRun3	28.0105	4	3	2015.11	2015.13	Thioredoxin, mitochondrial	Txn2	Mito	f	VGIKDEDQLEAFLKKLIG	*	Undertagged	1		0.266667	0.266667	0.2						#REF!	0.244444	=Q111 expression (het and homo) / Q7
QRun4	27.9893	4	3	2015.14	2015.13	Thioredoxin, mitochondrial	Txn2	Mito	f	VGIKDEDQLEAFLKKLIG	*	Undertagged	1		nd		nd	nd					<0.2	<0.2	=Q111 expression (het and homo) / Q7
Epox1	18.7689	3	1	2797.34	2797.28	THO complex subunit 4	Alyref	Nuc	r	NSKQQLSAEELDAQLDAYNARMDTS	*	Undertagged	1.12813	0.871866					0.610614	0.735962			#REF!	0.673288	=Epoxomicin / control
Bortez	17.338	7	8	4933.36	4933.52	Thymosin beta-10	Tmsb10	Cyto	*m	Ac-ADKPDMGEIASFDKAKLKKTETQEKNTLPTKETIEQEKRSEIS	*	Monoisotopic mass	0.815729	1.18427							2.06507	1.311	#REF!	1.68804	=Bortezomib / control
Bortez	17.341	6	8	4933.39	4933.52	Thymosin beta-10	Tmsb10	Cyto	*m	Ac-ADKPDMGEIASFDKAKLKKTETQEKNTLPTKETIEQEKRSEIS	*	Monoisotopic mass	0.940476	1.05952							2.09202	1.4186	#REF!	1.75531	=Bortezomib / control
Bortez	17.338	8	8	4933.41	4933.52	Thymosin beta-10	Tmsb10	Cyto	*m	Ac-ADKPDMGEIASFDKAKLKKTETQEKNTLPTKETIEQEKRSEIS	*	Monoisotopic mass	0.865278	1.13472							2.15978	1.33154	#REF!	1.74566	=Bortezomib / control
Bortez	17.338	9	8	4933.41	4933.52	Thymosin beta-10	Tmsb10	Cyto	*m	Ac-ADKPDMGEIASFDKAKLKKTETQEKNTLPTKETIEQEKRSEIS	*	Monoisotopic mass	0.896147	1.10385							1.83127	1.18571	#REF!	1.50849	=Bortezomib / control
Epox1	17.203	9	8	4933.37	4933.52	Thymosin beta-10	Tmsb10	Cyto	*m	Ac-ADKPDMGEIASFDKAKLKKTETQEKNTLPTKETIEQEKRSEIS	*	Monoisotopic mass	0.872115	1.12788					0.776489	1.13043			#REF!	0.953462	=Epoxomicin / control
Epox1	17.203	8	8	4933.38	4933.52	Thymosin beta-10	Tmsb10	Cyto	*m	Ac-ADKPDMGEIASFDKAKLKKTETQEKNTLPTKETIEQEKRSEIS	*	Monoisotopic mass	1.05965	0.940347					0.795768	1.04085			#REF!	0.918307	=Epoxomicin / control
Epox1	17.203	7	8	4933.41	4933.52	Thymosin beta-10	Tmsb10	Cyto	*m	Ac-ADKPDMGEIASFDKAKLKKTETQEKNTLPTKETIEQEKRSEIS	*	Monoisotopic mass	1.10383	0.896175					0.679157	1.02888			#REF!	0.85402	=Epoxomicin / control
Epox1	17.2066	6	8	4933.41	4933.52	Thymosin beta-10	Tmsb10	Cyto	*m	Ac-ADKPDMGEIASFDKAKLKKTETQEKNTLPTKETIEQEKRSEIS	*	Monoisotopic mass	0.914286	1.08571					0.5	0.910714			#REF!	0.705357	=Epoxomicin / control
Epox2	17.2151	9	8	4933.42	4933.52	Thymosin beta-10	Tmsb10	Cyto	*m	Ac-ADKPDMGEIASFDKAKLKKTETQEKNTLPTKETIEQEKRSEIS	*	Monoisotopic mass	0.998861	1.00114					1.6904	1.49684			#REF!	1.59362	=Epoxomicin / control
Epox2	17.2151	7	8	4933.43	4933.52	Thymosin beta-10	Tmsb10	Cyto	*m	Ac-ADKPDMGEIASFDKAKLKKTETQEKNTLPTKETIEQEKRSEIS	*	Monoisotopic mass	1.0167	0.9833					1.71643	1.39828			#REF!	1.55735	=Epoxomicin / control
Epox2	17.2151	8	8	4933.44	4933.52	Thymosin beta-10	Tmsb10	Cyto	*m	Ac-ADKPDMGEIASFDKAKLKKTETQEKNTLPTKETIEQEKRSEIS	*	Monoisotopic mass	1.03699	0.963009					1.65426	1.49227			#REF!	1.57327	=Epoxomicin / control
Epox2	17.2151	6	8	4933.46	4933.52	Thymosin beta-10	Tmsb10	Cyto	*m	Ac-ADKPDMGEIASFDKAKLKKTETQEKNTLPTKETIEQEKRSEIS	*	Monoisotopic mass	1.05418	0.94582					1.4644	1.31321			#REF!	1.3888	=Epoxomicin / control
QRun1	18.0793	7	8	4933.5	4933.52	Thymosin beta-10	Tmsb10	Cyto	*m	Ac-ADKPDMGEIASFDKAKLKKTETQEKNTLPTKETIEQEKRSEIS	*	Monoisotopic mass	1	1	0.666667		0.866667	1.03333					#REF!	0.855556	=Q111 expression (het and homo) / Q7
QRun1	18.0276	6	8	4933.53	4933.52	Thymosin beta-10	Tmsb10	Cyto	*m	Ac-ADKPDMGEIASFDKAKLKKTETQEKNTLPTKETIEQEKRSEIS	*	Monoisotopic mass	1.15385	0.846154	0.692308		0.846154	1.15385					#REF!	0.897436	=Q111 expression (het and homo) / Q7
QRun1	18.0899	8	8	4933.45	4933.52	Thymosin beta-10	Tmsb10	Cyto	*m	Ac-ADKPDMGEIASFDKAKLKKTETQEKNTLPTKETIEQEKRSEIS	*	Monoisotopic mass	1.15385	0.846154	0.523077		0.769231	0.923077					#REF!	0.738462	=Q111 expression (het and homo) / Q7
QRun2	17.9115	6	8	4933.44	4933.52	Thymosin beta-10	Tmsb10	Cyto	*m	Ac-ADKPDMGEIASFDKAKLKKTETQEKNTLPTKETIEQEKRSEIS	*	Monoisotopic mass	1.1087	0.891304	0.543478		0.978261						#REF!	0.76087	=Q111 expression (het and homo) / Q7
QRun2	18.0282	7	8	4933.46	4933.52	Thymosin beta-10	Tmsb10	Cyto	*m	Ac-ADKPDMGEIASFDKAKLKKTETQEKNTLPTKETIEQEKRSEIS	*	Monoisotopic mass	1.16327	0.836735	0.510204		1.08163						#REF!	0.795918	=Q111 expression (het and homo) / Q7
QRun2	17.857	8	8	4933.47	4933.52	Thymosin beta-10	Tmsb10	Cyto	*m	Ac-ADKPDMGEIASFDKAKLKKTETQEKNTLPTKETIEQEKRSEIS	*	Monoisotopic mass	1.10891	0.891089	0.475248		0.930693						#REF!	0.70297	=Q111 expression (het and homo) / Q7
QRun2	17.9193	9	8	4933.51	4933.52	Thymosin beta-10	Tmsb10	Cyto	*m	Ac-ADKPDMGEIASFDKAKLKKTETQEKNTLPTKETIEQEKRSEIS	*	Monoisotopic mass	1.11828	0.88172	0.494624		0.989247						#REF!	0.741935	=Q111 expression (het and homo) / Q7
QRun3	17.5011	9	8	4933.44	4933.52	Thymosin beta-10	Tmsb10	Cyto	*m	Ac-ADKPDMGEIASFDKAKLKKTETQEKNTLPTKETIEQEKRSEIS	*	Monoisotopic mass	1		0.447761	0.41791	0.447761						#REF!	0.437811	=Q111 expression (het and homo) / Q7
QRun3	17.4371	6	8	4933.47	4933.52	Thymosin beta-10	Tmsb10	Cyto	*m	Ac-ADKPDMGEIASFDKAKLKKTETQEKNTLPTKETIEQEKRSEIS	*	Monoisotopic mass	1		0.444444	0.488889	0.666667						#REF!	0.533333	=Q111 expression (het and homo) / Q7
QRun3	17.5183	8	8	4933.47	4933.52	Thymosin beta-10	Tmsb10	Cyto	*m	Ac-ADKPDMGEIASFDKAKLKKTETQEKNTLPTKETIEQEKRSEIS	*	Monoisotopic mass	1		0.5	0.666667	0.833333						#REF!	0.666667	=Q111 expression (het and homo) / Q7
QRun3	17.5011	7	8	4933.47	4933.52	Thymosin beta-10	Tmsb10	Cyto	*m	Ac-ADKPDMGEIASFDKAKLKKTETQEKNTLPTKETIEQEKRSEIS	*	Monoisotopic mass	1		0.371429	0.514286	0.8						#REF!	0.561905	=Q111 expression (het and homo) / Q7
QRun4	17.334	6	8	4933.5	4933.52	Thymosin beta-10	Tmsb10	Cyto	*m	Ac-ADKPDMGEIASFDKAKLKKTETQEKNTLPTKETIEQEKRSEIS	*	Monoisotopic mass	1		0.485714		0.857143	0.928571					#REF!	0.757143	=Q111 expression (het and homo) / Q7
QRun4	17.3518	7	8	4933.5	4933.52	Thymosin beta-10	Tmsb10	Cyto	*m	Ac-ADKPDMGEIASFDKAKLKKTETQEKNTLPTKETIEQEKRSEIS	*	Monoisotopic mass	1		0.5		0.833333	0.916667					#REF!	0.75	=Q111 expression (het and homo) / Q7
QRun4	17.4352	9	8	4933.47	4933.52	Thymosin beta-10	Tmsb10	Cyto	*m	Ac-ADKPDMGEIASFDKAKLKKTETQEKNTLPTKETIEQEKRSEIS	*	Monoisotopic mass	1		0.454545		0.909091	0.636364					#REF!	0.666667	=Q111 expression (het and homo) / Q7
QRun4	17.334	8	8	4933.49	4933.52	Thymosin beta-10	Tmsb10	Cyto	*m	Ac-ADKPDMGEIASFDKAKLKKTETQEKNTLPTKETIEQEKRSEIS	*	Monoisotopic mass	1		0.416667		0.75	0.916667					#REF!	0.694444	=Q111 expression (het and homo) / Q7
Bortez	16.627	7	9	4960.35	4960.49	Thymosin beta-4	Tmsb4x	Cyto	*m	Ac-SDKPDMAEIEKFDKSKLKKTETQEKNPLPSKETIEQEKQAGES	*	Monoisotopic mass	0.868156	1.13184							2.4314	1.42259	#REF!	1.927	=Bortezomib / control
Bortez	16.645	9	9	4960.36	4960.49	Thymosin beta-4	Tmsb4x	Cyto	*m	Ac-SDKPDMAEIEKFDKSKLKKTETQEKNPLPSKETIEQEKQAGES	*	Monoisotopic mass	0.99421	1.00579							2.08624	1.38071	#REF!	1.73348	=Bortezomib / control
Bortez	16.645	8	9	4960.42	4960.49	Thymosin beta-4	Tmsb4x	Cyto	*m	Ac-SDKPDMAEIEKFDKSKLKKTETQEKNPLPSKETIEQEKQAGES	*	Monoisotopic mass	0.896977	1.10302							2.55317	1.63062	#REF!	2.09189	=Bortezomib / control
Epox1	16.3336	8	9	4960.31	4960.49	Thymosin beta-4	Tmsb4x	Cyto	*m	Ac-SDKPDMAEIEKFDKSKLKKTETQEKNPLPSKETIEQEKQAGES	*	Monoisotopic mass	0.843082	1.15692					0.658494	1.01471			#REF!	0.836602	=Epoxomicin / control
Epox1	16.3336	7	9	4960.36	4960.49	Thymosin beta-4	Tmsb4x	Cyto	*m	Ac-SDKPDMAEIEKFDKSKLKKTETQEKNPLPSKETIEQEKQAGES	*	Monoisotopic mass	0.90411	1.09589					0.712329	1.23151			#REF!	0.971918	=Epoxomicin / control
Epox1	16.3336	9	9	4960.37	4960.49	Thymosin beta-4	Tmsb4x	Cyto	*m	Ac-SDKPDMAEIEKFDKSKLKKTETQEKNPLPSKETIEQEKQAGES	*	Monoisotopic mass	0.888258	1.11174					0.811521	1.27194			#REF!	1.04173	=Epoxomicin / control
Epox2	16.4847	8	9	4960.11	4960.49	Thymosin beta-4	Tmsb4x	Cyto	*m	Ac-SDKPDMAEIEKFDKSKLKKTETQEKNPLPSKETIEQEKQAGES	*	Monoisotopic mass	0.982305	1.0177					1.47566	1.33751			#REF!	1.40659	=Epoxomicin / control
Epox2	16.4847	9	9	4960.34	4960.49	Thymosin beta-4	Tmsb4x	Cyto	*m	Ac-SDKPDMAEIEKFDKSKLKKTETQEKNPLPSKETIEQEKQAGES	*	Monoisotopic mass	1.01426	0.985737					1.57211	1.37696			#REF!	1.47454	=Epoxomicin / control
Epox2	16.4847	7	9	4960.37	4960.49	Thymosin beta-4	Tmsb4x	Cyto	*m	Ac-SDKPDMAEIEKFDKSKLKKTETQEKNPLPSKETIEQEKQAGES	*	Monoisotopic mass	1.10746	0.892541					1.59918	1.38606			#REF!	1.49262	=Epoxomicin / control
QRun1	17.3403	6	9	4960.41	4960.49	Thymosin beta-4	Tmsb4x	Cyto	*m	Ac-SDKPDMAEIEKFDKSKLKKTETQEKNPLPSKETIEQEKQAGES	*	Monoisotopic mass	1.05263	0.947368	1.26316		0.736842	0.736842					#REF!	0.912281	=Q111 expression (het and homo) / Q7
QRun3	16.7234	6	9	4960.43	4960.49	Thymosin beta-4	Tmsb4x	Cyto	*m	Ac-SDKPDMAEIEKFDKSKLKKTETQEKNPLPSKETIEQEKQAGES	*	Monoisotopic mass	1		0.810811	0.810811	0.459459						#REF!	0.693694	=Q111 expression (het and homo) / Q7
QRun3	16.7854	7	9	4960.45	4960.49	Thymosin beta-4	Tmsb4x	Cyto	*m	Ac-SDKPDMAEIEKFDKSKLKKTETQEKNPLPSKETIEQEKQAGES	*	Monoisotopic mass	1		0.857143	0.771429	0.571429						#REF!	0.733333	=Q111 expression (het and homo) / Q7
QRun4	16.6188	7	9	4960.45	4960.49	Thymosin beta-4	Tmsb4x	Cyto	*m	Ac-SDKPDMAEIEKFDKSKLKKTETQEKNPLPSKETIEQEKQAGES	*	Monoisotopic mass	1		0.785714		0.428571	0.428571					#REF!	0.547619	=Q111 expression (het and homo) / Q7
QRun4	16.6011	8	9	4960.47	4960.49	Thymosin beta-4	Tmsb4x	Cyto	*m	Ac-SDKPDMAEIEKFDKSKLKKTETQEKNPLPSKETIEQEKQAGES	*	Monoisotopic mass	1		0.818182		0.545455	0.545455					#REF!	0.636364	=Q111 expression (het and homo) / Q7
QRun4	16.6011	6	9	4960.48	4960.49	Thymosin beta-4	Tmsb4x	Cyto	*m	Ac-SDKPDMAEIEKFDKSKLKKTETQEKNPLPSKETIEQEKQAGES	*	Monoisotopic mass	1		0.714286		0.428571	0.5					#REF!	0.547619	=Q111 expression (het and homo) / Q7
Bortez	24.722	2	1	1241.62	1241.62	Translationally-controlled tumor protein	Tpt1	Cyto	h	DELFSDIYKI	r	Undertagged	nd	nd							>5	>5	>5	>5	=Bortezomib / control
QRun4	30.7938	2	1	1457.71	1457.7	Translationally-controlled tumor protein	Tpt1	Cyto	y	REDGVTPFMIFF	k		1		0.311475		0.393443	0.409836					#REF!	0.371585	=Q111 expression (het and homo) / Q7
Bortez	23.827	3	1	1639.87	1639.85	Translationally-controlled tumor protein	Tpt1	Cyto	h	DELFSDIYKIREI	a	Undertagged	nd	nd							>5	>5	>5	>5	=Bortezomib / control
Bortez	25.23	3	1	1806.9	1806.9	Translationally-controlled tumor protein	Tpt1	Cyto	r	DLISHDELFSDIYKI	r	Undertagged	1.20344	0.796562							5.29513	4.92264	>5	>5	=Bortezomib / control
Bortez	24.763	4	1	2205.15	2205.13	Translationally-controlled tumor protein	Tpt1	Cyto	r	DLISHDELFSDIYKIREI	a	Undertagged	1.37824	0.621762							6.91192	6.0829	>5	>5	=Bortezomib / control
QRun1	28.518	4	2	2561.31	2561.3	Translationally-controlled tumor protein	Tpt1	Cyto	r	DLISHDELFSDIYKIREIADGL	c		1.25	0.75	nd		nd	nd					<0.2	<0.2	=Q111 expression (het and homo) / Q7
QRun3	29.045	3	1	2561.31	2561.3	Translationally-controlled tumor protein	Tpt1	Cyto	r	DLISHDELFSDIYKIREIADGL	c	Undertagged	1		0.642857	0.642857	0.428571						#REF!	0.571429	=Q111 expression (het and homo) / Q7
QRun3	29.045	4	1	2561.32	2561.3	Translationally-controlled tumor protein	Tpt1	Cyto	r	DLISHDELFSDIYKIREIADGL	c	Undertagged	1		0.5	0.625	0.375						#REF!	0.5	=Q111 expression (het and homo) / Q7
QRun4	29.1872	4	1	2561.31	2561.3	Translationally-controlled tumor protein	Tpt1	Cyto	r	DLISHDELFSDIYKIREIADGL	c	Undertagged	1		0.615385		0.846154	0.692308					#REF!	0.717949	=Q111 expression (het and homo) / Q7
Epox2	26.1819	5	1	2717.44	2717.4	Translationally-controlled tumor protein	Tpt1	Cyto	y	RDLISHDELFSDIYKIREIADGL	c	Undertagged	0.95122	1.04878					0.146341	0.365854			#REF!	0.256098	=Epoxomicin / control
Epox2	26.1819	4	1	2717.45	2717.4	Translationally-controlled tumor protein	Tpt1	Cyto	y	RDLISHDELFSDIYKIREIADGL	c	Undertagged	0.908108	1.09189					0.515315	0.688288			#REF!	0.601802	=Epoxomicin / control
QRun2	25.9545	4	1	2717.4	2717.4	Translationally-controlled tumor protein	Tpt1	Cyto	y	RDLISHDELFSDIYKIREIADGL	c	Undertagged	1.10569	0.894309	0.406504		0.894309						#REF!	0.650407	=Q111 expression (het and homo) / Q7
QRun3	26.7181	5	1	2717.41	2717.4	Translationally-controlled tumor protein	Tpt1	Cyto	y	RDLISHDELFSDIYKIREIADGL	c	Undertagged	1		0.506667	0.56	0.4						#REF!	0.488889	=Q111 expression (het and homo) / Q7
QRun3	26.7181	4	1	2717.41	2717.4	Translationally-controlled tumor protein	Tpt1	Cyto	y	RDLISHDELFSDIYKIREIADGL	c	Undertagged	1		0.5	0.5625	0.375						#REF!	0.479167	=Q111 expression (het and homo) / Q7
QRun4	26.6933	4	1	2717.43	2717.4	Translationally-controlled tumor protein	Tpt1	Cyto	y	RDLISHDELFSDIYKIREIADGL	c	Undertagged	1		0.6		0.866667	0.733333					#REF!	0.733333	=Q111 expression (het and homo) / Q7
Bortez	19.144	4	4	1712.85	1712.98	Triosephosphate isomerase	Tpi1	Cyto	t	KVIADNVKDWSKVVL	a		0.481993	1.51801							0.165937	0.246718	#REF!	0.206328	=Bortezomib / control
Bortez	18.965	3	3	1712.93	1712.98	Triosephosphate isomerase	Tpi1	Cyto	t	KVIADNVKDWSKVVL	a	Undertagged	1.18992	0.810083							0	0.292127	<0.2	<0.2	=Bortezomib / control
Bortez	18.969	4	3	1712.94	1712.98	Triosephosphate isomerase	Tpi1	Cyto	t	KVIADNVKDWSKVVL	a	Undertagged	1.1298	0.870203							0.150113	0.0933032	<0.2	<0.2	=Bortezomib / control
Epox1	19.5797	4	4	1712.89	1712.98	Triosephosphate isomerase	Tpi1	Cyto	t	KVIADNVKDWSKVVL	a		0.756757	1.24324					0.0272174	0.0266464			<0.2	<0.2	=Epoxomicin / control
Epox1	19.3302	4	3	1712.92	1712.98	Triosephosphate isomerase	Tpi1	Cyto	t	KVIADNVKDWSKVVL	a	Undertagged	1.68718	0.312821					0.261538	0.141026			#REF!	0.201282	=Epoxomicin / control
Epox2	19.3403	4	4	1712.89	1712.98	Triosephosphate isomerase	Tpi1	Cyto	t	KVIADNVKDWSKVVL	a		1.50547	0.494533					0.151266	0.137786			<0.2	<0.2	=Epoxomicin / control
Epox2	19.1214	3	3	1712.91	1712.98	Triosephosphate isomerase	Tpi1	Cyto	t	KVIADNVKDWSKVVL	a	Undertagged	0.883117	1.11688					0	0.30969			<0.2	<0.2	=Epoxomicin / control
Epox2	19.1214	4	3	1712.96	1712.98	Triosephosphate isomerase	Tpi1	Cyto	t	KVIADNVKDWSKVVL	a	Undertagged	0.595628	1.40437					0.180328	0.153005			<0.2	<0.2	=Epoxomicin / control
QRun1	18.8219	4	4	1712.96	1712.98	Triosephosphate isomerase	Tpi1	Cyto	t	KVIADNVKDWSKVVL	a		1.16129	0.83871	nd		0.335484	0.258065					#REF!	0.197849	=Q111 expression (het and homo) / Q7
QRun3	19.1488	3	3	1712.96	1712.98	Triosephosphate isomerase	Tpi1	Cyto	t	KVIADNVKDWSKVVL	a	Undertagged	1		0.376471	0.294118	0.329412						#REF!	0.333333	=Q111 expression (het and homo) / Q7
QRun3	19.1924	4	3	1712.96	1712.98	Triosephosphate isomerase	Tpi1	Cyto	t	KVIADNVKDWSKVVL	a	Undertagged	1		0.454545	0.363636	0.397727						#REF!	0.405303	=Q111 expression (het and homo) / Q7
QRun4	19.1721	4	4	1712.95	1712.98	Triosephosphate isomerase	Tpi1	Cyto	t	KVIADNVKDWSKVVL	a		1		0.242857		0.242857	0.214286					#REF!	0.233333	=Q111 expression (het and homo) / Q7
QRun4	19.0084	4	3	1712.97	1712.98	Triosephosphate isomerase	Tpi1	Cyto	t	KVIADNVKDWSKVVL	a	Undertagged	1		0.47619		0.793651	1.11111					#REF!	0.793651	=Q111 expression (het and homo) / Q7
QRun1	25.5652	3	3	2914.48	2914.51	Triosephosphate isomerase	Tpi1	Cyto	l	ASQPDVDGFLVGGASLKPEFVDIINAKQ	*		1.07692	0.923077	0.384615		0.476923	0.307692					#REF!	0.389744	=Q111 expression (het and homo) / Q7
QRun1	24.1423	4	2	2914.58	2914.51	Triosephosphate isomerase	Tpi1	Cyto	l	ASQPDVDGFLVGGASLKPEFVDIINAKQ	*	Undertagged	1.09091	0.909091	0.545455		0.909091	1.09091					#REF!	0.848485	=Q111 expression (het and homo) / Q7
QRun3	25.3364	3	2	2914.51	2914.51	Triosephosphate isomerase	Tpi1	Cyto	l	ASQPDVDGFLVGGASLKPEFVDIINAKQ	*	Undertagged	1		0.522388	0.522388	0.492537						#REF!	0.512438	=Q111 expression (het and homo) / Q7
QRun4	25.3328	3	2	2914.53	2914.51	Triosephosphate isomerase	Tpi1	Cyto	l	ASQPDVDGFLVGGASLKPEFVDIINAKQ	*	Undertagged	1		0.4		0.95	1					#REF!	0.783333	=Q111 expression (het and homo) / Q7
QRun3	25.9811	3	1	2626.4	2626.39	Ubiquitin-conjugating enzyme E2 L3	Ube2l3	Cyto / Nuc	a	NLLTWQGLIVPDNPPYDKGAFRI	e	Undertagged	1		0.5	0.5375	0.4625						#REF!	0.5	=Q111 expression (het and homo) / Q7
Bortez	18.427	2	1	926.554	926.555	Vimentin	Vim	Cyto	r	SSVPGVRLL	q		0.436863	1.56314							1.12162	1.86764	#REF!	1.49463	=Bortezomib / control
Epox1	18.927	2	1	926.554	926.555	Vimentin	Vim	Cyto	r	SSVPGVRLL	q		0.318048	1.68195					0.0923067	0.105068			<0.2	<0.2	=Epoxomicin / control
Epox2	18.7607	2	1	926.557	926.555	Vimentin	Vim	Cyto	r	SSVPGVRLL	q		1.59408	0.405922					0.266257	0.467933			#REF!	0.367095	=Epoxomicin / control
QRun3	18.5579	2	1	926.562	926.555	Vimentin	Vim	Cyto	r	SSVPGVRLL	q		1		0.204082	0.265306	0.285714						#REF!	0.251701	=Q111 expression (het and homo) / Q7
Bortez	17.453	2	1	1016.61	1016.61	Vimentin	Vim	Cyto	r	TLLIKTVET	r	Undertagged	1.14172	0.858275							8.20985	7.30025	>5	>5	=Bortezomib / control
Bortez	18.318	2	1	1030.55	1030.55	Vimentin	Vim	Cyto	y	QDLLNVKMA	l	Undertagged	nd	nd							>5	>5	>5	>5	=Bortezomib / control
Bortez	16.001	3	1	1082.66	1082.66	Vimentin	Vim	Cyto	l	RSSVPGVRLL	q		0.380457	1.61954							0.204594	0.220695	#REF!	0.212645	=Bortezomib / control
Epox1	16.4671	3	1	1082.65	1082.66	Vimentin	Vim	Cyto	l	RSSVPGVRLL	q		0.435806	1.56419					0.0799659	0.0216539			<0.2	<0.2	=Epoxomicin / control
Epox2	16.3556	3	1	1082.66	1082.66	Vimentin	Vim	Cyto	l	RSSVPGVRLL	q		1.59531	0.404689					0.0600056	0.127826			<0.2	<0.2	=Epoxomicin / control
QRun2	15.7345	3	1	1082.67	1082.66	Vimentin	Vim	Cyto	l	RSSVPGVRLL	q		0.993377	1.00662	0.741722		0.463576						#REF!	0.602649	=Q111 expression (het and homo) / Q7
QRun3	16.3366	3	1	1082.66	1082.66	Vimentin	Vim	Cyto	l	RSSVPGVRLL	q		1		0.266667	0.266667	0.266667						#REF!	0.266667	=Q111 expression (het and homo) / Q7
QRun4	16.2216	3	1	1082.66	1082.66	Vimentin	Vim	Cyto	l	RSSVPGVRLL	q		1		0.242857		0.142857	0.1					#REF!	<0.2	=Q111 expression (het and homo) / Q7
Epox2	14.5804	3	1	1095.6	1095.59	Vimentin	Vim	Cyto	e	SLPLVDTHSK	r	Undertagged	0.441099	1.5589					0.503575	1.4332			#REF!	0.968385	=Epoxomicin / control
Bortez	16.197	2	1	1146.64	1146.64	Vimentin	Vim	Cyto	y	IDKVRFLEQ	q	Undertagged	nd	nd							>5	>5	>5	>5	=Bortezomib / control
Bortez	16.197	3	1	1146.65	1146.64	Vimentin	Vim	Cyto	y	IDKVRFLEQ	q	Undertagged	nd	nd							>5	>5	>5	>5	=Bortezomib / control
Epox2	24.0173	2	1	1168.71	1168.71	Vimentin	Vim	Cyto	n	KILLAELEQL	k	Undertagged	0.575881	1.42412					0	0.245257			<0.2	<0.2	=Epoxomicin / control
QRun3	24.308	2	1	1168.7	1168.71	Vimentin	Vim	Cyto	n	KILLAELEQL	k	Undertagged	1		0.466667	0.506667	0.173333						#REF!	0.382222	=Q111 expression (het and homo) / Q7
QRun4	24.2985	2	1	1168.71	1168.71	Vimentin	Vim	Cyto	n	KILLAELEQL	k	Undertagged	1		0.4		0.222222	0.355556					#REF!	0.325926	=Q111 expression (het and homo) / Q7
Epox1	15.6388	3	1	1172.72	1172.71	Vimentin	Vim	Cyto	r	TLLIKTVETR	d	Undertagged	1.26653	0.73347					0.511978	0.314442			#REF!	0.41321	=Epoxomicin / control
QRun1	14.8152	2	1	1172.7	1172.71	Vimentin	Vim	Cyto	r	TLLIKTVETR	d		0.933333	1.06667	0.733333		0.4	0.533333					#REF!	0.555556	=Q111 expression (het and homo) / Q7
QRun1	15.3005	3	2	1172.72	1172.71	Vimentin	Vim	Cyto	r	TLLIKTVETR	d		0.941176	1.05882	0.411765		0.235294	nd					#REF!	0.215686	=Q111 expression (het and homo) / Q7
QRun1	14.8152	3	1	1172.72	1172.71	Vimentin	Vim	Cyto	r	TLLIKTVETR	d	Undertagged	0.865672	1.13433	0.970149		0.41791	0.58209					#REF!	0.656716	=Q111 expression (het and homo) / Q7
Epox1	18.8786	3	1	1200.68	1200.67	Vimentin	Vim	Cyto	r	LDLERKVESL	q	Undertagged	0.956746	1.04325					nd	nd			<0.2	<0.2	=Epoxomicin / control
Epox1	16.7102	2	1	1201.63	1201.62	Vimentin	Vim	Cyto	r	TNEKVELQEL	n	Undertagged	1.27648	0.723518					nd	nd			<0.2	<0.2	=Epoxomicin / control
Bortez	19.657	3	2	1217.68	1217.7	Vimentin	Vim	Cyto	l	QEEIAFLKKL	h	Undertagged	1.15161	0.848387							1.74516	1.17419	#REF!	1.45968	=Bortezomib / control
Epox1	13.3909	3	1	1251.7	1251.69	Vimentin	Vim	Cyto	e	SLPLVDTHSKR	t	Undertagged	1.5157	0.484305					0.53083	0.705157			#REF!	0.617993	=Epoxomicin / control
Bortez	19.081	3	2	1304.71	1304.73	Vimentin	Vim	Cyto	e	SLQEEIAFLKK	l	Undertagged	nd	nd							>5	>5	>5	>5	=Bortezomib / control
Bortez	22.42	2	1	1305.69	1305.68	Vimentin	Vim	Cyto	v	ESLQEEIAFLK	k	Undertagged	nd	nd							>5	>5	>5	>5	=Bortezomib / control
Bortez	25.444	2	1	1329.71	1329.77	Vimentin	Vim	Cyto	s	RISLPLPTFSSL	n		1.24103	0.758974							0.758974	0.676923	#REF!	0.717949	=Bortezomib / control
Epox1	25.4596	2	1	1329.77	1329.77	Vimentin	Vim	Cyto	s	RISLPLPTFSSL	n		0.5	1.5					0.396104	0.409091			#REF!	0.402597	=Epoxomicin / control
Epox2	25.8497	2	1	1329.72	1329.77	Vimentin	Vim	Cyto	s	RISLPLPTFSSL	n		1.50275	0.497253					1.92582	0.42033			#REF!	1.17308	=Epoxomicin / control
QRun3	25.6552	2	1	1329.76	1329.77	Vimentin	Vim	Cyto	s	RISLPLPTFSSL	n		1		0.333333	0.377778	0.222222						#REF!	0.311111	=Q111 expression (het and homo) / Q7
QRun4	25.6549	2	1	1329.74	1329.77	Vimentin	Vim	Cyto	s	RISLPLPTFSSL	n		1		0.351852		0.240741	0.222222					#REF!	0.271605	=Q111 expression (het and homo) / Q7
Bortez	16.761	2	1	1353.67	1353.67	Vimentin	Vim	Cyto	l	NDRFANYIDKV	r	Undertagged	1.03982	0.960175							0.411174	0.375851	#REF!	0.393513	=Bortezomib / control
Bortez	16.761	3	1	1353.69	1353.67	Vimentin	Vim	Cyto	l	NDRFANYIDKV	r	Undertagged	0.901995	1.098							0.426297	0.441649	#REF!	0.433973	=Bortezomib / control
Epox1	17.0658	3	2	1353.62	1353.67	Vimentin	Vim	Cyto	l	NDRFANYIDKV	r		0.61471	1.38529					0.424744	0.456892			#REF!	0.440818	=Epoxomicin / control
Epox1	16.8739	3	1	1353.68	1353.67	Vimentin	Vim	Cyto	l	NDRFANYIDKV	r	Undertagged	1.14504	0.854962					0.198049	0.100933			<0.2	<0.2	=Epoxomicin / control
Epox1	16.8739	2	1	1353.69	1353.67	Vimentin	Vim	Cyto	l	NDRFANYIDKV	r	Undertagged	0.971235	1.02876					0.402707	0.294416			#REF!	0.348562	=Epoxomicin / control
Epox2	16.95	3	2	1353.65	1353.67	Vimentin	Vim	Cyto	l	NDRFANYIDKV	r		1.45666	0.54334					0.412967	0.220578			#REF!	0.316772	=Epoxomicin / control
Epox2	16.7538	3	1	1353.67	1353.67	Vimentin	Vim	Cyto	l	NDRFANYIDKV	r	Undertagged	1.05274	0.947262					0.0519631	0.16557			<0.2	<0.2	=Epoxomicin / control
Epox2	16.7499	2	1	1353.67	1353.67	Vimentin	Vim	Cyto	l	NDRFANYIDKV	r	Undertagged	0.933191	1.06681					0.158493	0.178394			<0.2	<0.2	=Epoxomicin / control
QRun1	16.7821	3	2	1353.68	1353.67	Vimentin	Vim	Cyto	l	NDRFANYIDKV	r		1.1875	0.8125	nd		nd	nd					<0.2	<0.2	=Q111 expression (het and homo) / Q7
QRun1	16.6693	2	1	1353.68	1353.67	Vimentin	Vim	Cyto	l	NDRFANYIDKV	r	Undertagged	1.21429	0.785714	0.142857		0.285714	0.357143					#REF!	0.261905	=Q111 expression (het and homo) / Q7
QRun1	16.6693	3	1	1353.68	1353.67	Vimentin	Vim	Cyto	l	NDRFANYIDKV	r	Undertagged	1.22581	0.774194	0.219355		0.322581	0.490323					#REF!	0.344086	=Q111 expression (het and homo) / Q7
QRun1	16.6693	3	1	1353.71	1353.67	Vimentin	Vim	Cyto	l	NDRFANYIDKV	r	Undertagged	1.2	0.8	0.2		0.333333	0.466667					#REF!	0.333333	=Q111 expression (het and homo) / Q7
QRun2	17.0659	3	1	1353.67	1353.67	Vimentin	Vim	Cyto	l	NDRFANYIDKV	r	Undertagged	1.06667	0.933333	0.4		0.4						#REF!	0.4	=Q111 expression (het and homo) / Q7
QRun3	17.0493	2	1	1353.67	1353.67	Vimentin	Vim	Cyto	l	NDRFANYIDKV	r	Undertagged	1		0.375	0.375	0.125						#REF!	0.291667	=Q111 expression (het and homo) / Q7
QRun3	17.0493	3	1	1353.67	1353.67	Vimentin	Vim	Cyto	l	NDRFANYIDKV	r	Undertagged	1		0.384615	0.384615	0.166667						#REF!	0.311966	=Q111 expression (het and homo) / Q7
QRun4	16.9535	3	1	1353.68	1353.67	Vimentin	Vim	Cyto	l	NDRFANYIDKV	r	Undertagged	1		0.328571		0.257143	0.2					#REF!	0.261905	=Q111 expression (het and homo) / Q7
QRun4	16.9358	2	1	1353.68	1353.67	Vimentin	Vim	Cyto	l	NDRFANYIDKV	r	Undertagged	1		0.285714		0.214286	0.214286					#REF!	0.238095	=Q111 expression (het and homo) / Q7
Bortez	17.735	3	1	1400.83	1400.81	Vimentin	Vim	Cyto	v	RFLEQQNKILL	a	Undertagged	0.94781	1.05219							nd	nd	<0.2	<0.2	=Bortezomib / control
QRun3	17.9498	3	1	1400.82	1400.81	Vimentin	Vim	Cyto	v	RFLEQQNKILL	a	Undertagged	1		0.5625	0.5625	0.3125						#REF!	0.479167	=Q111 expression (het and homo) / Q7
QRun4	17.7698	3	1	1400.81	1400.81	Vimentin	Vim	Cyto	v	RFLEQQNKILL	a	Undertagged	1		0.428571		0.285714	0.285714					#REF!	0.333333	=Q111 expression (het and homo) / Q7
QRun4	17.7698	2	1	1400.82	1400.81	Vimentin	Vim	Cyto	v	RFLEQQNKILL	a	Undertagged	1		0.391304		0.217391	0.217391					#REF!	0.275362	=Q111 expression (het and homo) / Q7
Bortez	24.336	2	1	1410.81	1410.81	Vimentin	Vim	Cyto	q	QNKILLAELEQL	k	Undertagged	1.01602	0.983975							0.660669	0.707338	#REF!	0.684003	=Bortezomib / control
Epox1	23.6541	2	1	1410.82	1410.81	Vimentin	Vim	Cyto	q	QNKILLAELEQL	k	Undertagged	1.10508	0.894923					nd	nd			<0.2	<0.2	=Epoxomicin / control
Epox2	23.8774	2	1	1410.81	1410.81	Vimentin	Vim	Cyto	q	QNKILLAELEQL	k	Undertagged	0.973845	1.02616					nd	nd			<0.2	<0.2	=Epoxomicin / control
Bortez	24.2	3	2	1417.8	1417.82	Vimentin	Vim	Cyto	e	SLQEEIAFLKKL	h	Undertagged	nd	nd							>5	>5	>5	>5	=Bortezomib / control
Bortez	19.946	3	2	1433.75	1433.78	Vimentin	Vim	Cyto	v	ESLQEEIAFLKK	l	Undertagged	nd	nd							>5	>5	>5	>5	=Bortezomib / control
Bortez	13.2	4	2	1442.76	1442.78	Vimentin	Vim	Cyto	l	AELEQLKGQGKSR	l	Undertagged	nd	nd							>5	>5	>5	>5	=Bortezomib / control
QRun1	13.3852	4	3	1442.78	1442.78	Vimentin	Vim	Cyto	l	AELEQLKGQGKSR	l		1.07143	0.928571	1.28571		0.428571	0.428571					#REF!	0.714286	=Q111 expression (het and homo) / Q7
Bortez	15.175	2	1	1443.71	1443.7	Vimentin	Vim	Cyto	r	SLYSSSPGGAYVTR	s		0.782609	1.21739							2.35564	3.20274	#REF!	2.77919	=Bortezomib / control
Epox1	14.9505	2	1	1443.71	1443.7	Vimentin	Vim	Cyto	r	SLYSSSPGGAYVTR	s		0.793636	1.20636					0.0623928	0.0659803			<0.2	<0.2	=Epoxomicin / control
Epox2	15.0792	2	1	1443.72	1443.7	Vimentin	Vim	Cyto	r	SLYSSSPGGAYVTR	s		1.59587	0.404132					1.00968	0.823757			#REF!	0.91672	=Epoxomicin / control
QRun1	15.1266	2	1	1443.71	1443.7	Vimentin	Vim	Cyto	r	SLYSSSPGGAYVTR	s		1.0303	0.969697	nd		0.145455	0.0484848					<0.2	<0.2	=Q111 expression (het and homo) / Q7
QRun3	15.4636	2	1	1443.68	1443.7	Vimentin	Vim	Cyto	r	SLYSSSPGGAYVTR	s		1		0.37037	0.481481	0.37037						#REF!	0.407407	=Q111 expression (het and homo) / Q7
QRun4	15.3427	2	1	1443.72	1443.7	Vimentin	Vim	Cyto	r	SLYSSSPGGAYVTR	s		1		0.307692		0.307692	0.230769					#REF!	0.282051	=Q111 expression (het and homo) / Q7
Bortez	17.229	3	1	1451.79	1451.76	Vimentin	Vim	Cyto	t	NLESLPLVDTHSK	r	Undertagged	nd	nd							>5	>5	>5	>5	=Bortezomib / control
Bortez	17.476	3	1	1471.86	1471.85	Vimentin	Vim	Cyto	v	RFLEQQNKILLA	e	Undertagged	1.00583	0.994174							0.238884	0.174793	#REF!	0.206838	=Bortezomib / control
Epox1	17.863	3	1	1471.87	1471.85	Vimentin	Vim	Cyto	v	RFLEQQNKILLA	e	Undertagged	1.15451	0.845487					0.229475	0.209077			#REF!	0.219276	=Epoxomicin / control
Epox2	17.6311	3	1	1471.86	1471.85	Vimentin	Vim	Cyto	v	RFLEQQNKILLA	e	Undertagged	0.835336	1.16466					0.111661	0.269965			<0.2	<0.2	=Epoxomicin / control
QRun3	17.6229	3	1	1471.86	1471.85	Vimentin	Vim	Cyto	v	RFLEQQNKILLA	e	Undertagged	1		0.466667	0.533333	0.2						#REF!	0.4	=Q111 expression (het and homo) / Q7
QRun4	17.4977	3	1	1471.86	1471.85	Vimentin	Vim	Cyto	v	RFLEQQNKILLA	e	Undertagged	1		0.457143		0.285714	0.285714					#REF!	0.342857	=Q111 expression (het and homo) / Q7
Bortez	19.103	3	2	1494.75	1494.78	Vimentin	Vim	Cyto	f	ANYIDKVRFLEQ	q		0.603201	1.3968							0.607414	0.841618	#REF!	0.724516	=Bortezomib / control
Bortez	19.081	3	1	1494.8	1494.78	Vimentin	Vim	Cyto	f	ANYIDKVRFLEQ	q	Undertagged	1.14126	0.858741							0.731469	0.585315	#REF!	0.658392	=Bortezomib / control
Epox1	19.0834	3	2	1494.78	1494.78	Vimentin	Vim	Cyto	f	ANYIDKVRFLEQ	q		0.491191	1.50881					0.120993	0.137975			<0.2	<0.2	=Epoxomicin / control
Epox2	19.0485	3	2	1494.76	1494.78	Vimentin	Vim	Cyto	f	ANYIDKVRFLEQ	q		1.52036	0.479641					0.475159	0.194247			#REF!	0.334703	=Epoxomicin / control
QRun1	19.1909	3	2	1494.78	1494.78	Vimentin	Vim	Cyto	f	ANYIDKVRFLEQ	q		1.2	0.8	nd		nd	nd					<0.2	<0.2	=Q111 expression (het and homo) / Q7
QRun3	19.2533	3	1	1494.76	1494.78	Vimentin	Vim	Cyto	f	ANYIDKVRFLEQ	q	Undertagged	1		0.606061	0.393939	0.636364						#REF!	0.545455	=Q111 expression (het and homo) / Q7
QRun3	19.2533	2	1	1494.77	1494.78	Vimentin	Vim	Cyto	f	ANYIDKVRFLEQ	q	Undertagged	1		0.5	0.333333	0.5						#REF!	0.444444	=Q111 expression (het and homo) / Q7
QRun4	19.1096	3	2	1494.78	1494.78	Vimentin	Vim	Cyto	f	ANYIDKVRFLEQ	q		1		0.292308		0.169231	0.169231					#REF!	0.210256	=Q111 expression (het and homo) / Q7
QRun4	19.1721	3	1	1494.79	1494.78	Vimentin	Vim	Cyto	f	ANYIDKVRFLEQ	q	Undertagged	1		0.5		0.428571	0.285714					#REF!	0.404762	=Q111 expression (het and homo) / Q7
Bortez	23.486	2	1	1495.7	1495.69	Vimentin	Vim	Cyto	r	LGDLYEEEMREL	r		0.944228	1.05577							15.0428	21.9974	>5	>5	=Bortezomib / control
Epox2	15.1008	3	1	1519.83	1519.81	Vimentin	Vim	Cyto	s	SPGGAYVTRSSAVRL	r		1.33124	0.668763					nd	nd			<0.2	<0.2	=Epoxomicin / control
QRun4	15.1988	3	1	1519.79	1519.81	Vimentin	Vim	Cyto	s	SPGGAYVTRSSAVRL	r		1		0.346667		0.266667	0.333333					#REF!	0.315556	=Q111 expression (het and homo) / Q7
Bortez	15.512	3	2	1528.82	1528.86	Vimentin	Vim	Cyto	y	RKLLEGEESRISL	p		0.597725	1.40228							0.6091	0.628232	#REF!	0.618666	=Bortezomib / control
Epox1	15.7385	3	2	1528.81	1528.86	Vimentin	Vim	Cyto	y	RKLLEGEESRISL	p		0.734426	1.26557					0.531148	0.227869			#REF!	0.379508	=Epoxomicin / control
Epox2	15.6548	3	2	1528.79	1528.86	Vimentin	Vim	Cyto	y	RKLLEGEESRISL	p		1.29928	0.700715					0.706844	0.423902			#REF!	0.565373	=Epoxomicin / control
Epox2	15.5286	4	1	1528.86	1528.86	Vimentin	Vim	Cyto	y	RKLLEGEESRISL	p	Undertagged	1.01855	0.98145					nd	nd			<0.2	<0.2	=Epoxomicin / control
QRun1	15.1783	4	2	1528.87	1528.86	Vimentin	Vim	Cyto	y	RKLLEGEESRISL	p		1.30435	0.695652	0.507246		0.304348	nd					#REF!	0.270531	=Q111 expression (het and homo) / Q7
QRun3	15.9316	3	1	1528.86	1528.86	Vimentin	Vim	Cyto	y	RKLLEGEESRISL	p	Undertagged	1		0.4375	0.475	0.1625						#REF!	0.358333	=Q111 expression (het and homo) / Q7
QRun4	15.8233	2	1	1528.87	1528.86	Vimentin	Vim	Cyto	y	RKLLEGEESRISL	p	Undertagged	1		0.375		0.3125	0.2625					#REF!	0.316667	=Q111 expression (het and homo) / Q7
QRun4	15.8692	3	1	1528.88	1528.86	Vimentin	Vim	Cyto	y	RKLLEGEESRISL	p	Undertagged	1		0.428571		0.285714	0.285714					#REF!	0.333333	=Q111 expression (het and homo) / Q7
Bortez	24.834	3	2	1546.85	1546.86	Vimentin	Vim	Cyto	v	ESLQEEIAFLKKL	h	Undertagged	0.942149	1.05785							28.3802	19.0413	>5	>5	=Bortezomib / control
Bortez	18.318	3	1	1578.82	1578.8	Vimentin	Vim	Cyto	f	SLADAINTEFKNTR	t	Undertagged	0.838577	1.16142							2.24419	2.23393	#REF!	2.23906	=Bortezomib / control
Bortez	15.691	4	1	1607.88	1607.86	Vimentin	Vim	Cyto	t	NLESLPLVDTHSKR	t	Undertagged	0.976109	1.02389							8.0273	8.42093	>5	>5	=Bortezomib / control
Bortez	15.691	3	1	1607.89	1607.86	Vimentin	Vim	Cyto	t	NLESLPLVDTHSKR	t	Undertagged	1.02507	0.974926							9.29112	9.47556	>5	>5	=Bortezomib / control
QRun1	15.3005	4	2	1607.86	1607.86	Vimentin	Vim	Cyto	t	NLESLPLVDTHSKR	t		1.12	0.88	nd		nd	nd					<0.2	<0.2	=Q111 expression (het and homo) / Q7
QRun1	15.0549	3	1	1607.89	1607.86	Vimentin	Vim	Cyto	t	NLESLPLVDTHSKR	t	Undertagged	1.17241	0.827586	0.524138		0.551724	0.689655					#REF!	0.588506	=Q111 expression (het and homo) / Q7
Bortez	18.924	3	1	1627.95	1627.93	Vimentin	Vim	Cyto	a	SLARLDLERKVESL	q	Undertagged	0.97782	1.02218							0.432887	0.38891	#REF!	0.410899	=Bortezomib / control
QRun4	19.0084	3	1	1627.94	1627.93	Vimentin	Vim	Cyto	a	SLARLDLERKVESL	q	Undertagged	1		0.461538		0.384615	0.384615					#REF!	0.410256	=Q111 expression (het and homo) / Q7
Bortez	14.905	4	3	1651.78	1651.82	Vimentin	Vim	Cyto	a	KNLQEAEEWYKSK	f	Undertagged	nd	nd							>5	>5	>5	>5	=Bortezomib / control
Epox2	14.9027	4	3	1651.77	1651.82	Vimentin	Vim	Cyto	a	KNLQEAEEWYKSK	f	Undertagged	0.877219	1.12278					0.890533	0.93787			#REF!	0.914201	=Epoxomicin / control
Epox2	13.6548	4	1	1675.93	1675.91	Vimentin	Vim	Cyto	s	SPGGAYVTRSSAVRLR	s		1.28919	0.71081					nd	nd			<0.2	<0.2	=Epoxomicin / control
Bortez	14.127	2	2	1700.89	1700.91	Vimentin	Vim	Cyto	f	KNTRTNEKVELQEL	n	Undertagged	1.08537	0.914629							0.441163	0.381172	#REF!	0.411168	=Bortezomib / control
Bortez	14.127	3	2	1700.9	1700.91	Vimentin	Vim	Cyto	f	KNTRTNEKVELQEL	n	Undertagged	1.13761	0.862386							0.459852	0.30811	#REF!	0.383981	=Bortezomib / control
Bortez	14.153	4	2	1700.9	1700.91	Vimentin	Vim	Cyto	f	KNTRTNEKVELQEL	n	Undertagged	1.06612	0.933878							0.491564	0.409829	#REF!	0.450697	=Bortezomib / control
Epox1	14.072	4	2	1700.89	1700.91	Vimentin	Vim	Cyto	f	KNTRTNEKVELQEL	n	Undertagged	1.31853	0.681465					0.172116	0.189174			<0.2	<0.2	=Epoxomicin / control
Epox1	14.0683	2	2	1700.89	1700.91	Vimentin	Vim	Cyto	f	KNTRTNEKVELQEL	n	Undertagged	1.21705	0.782946					0.527132	0.333333			#REF!	0.430233	=Epoxomicin / control
Epox1	14.0683	3	2	1700.9	1700.91	Vimentin	Vim	Cyto	f	KNTRTNEKVELQEL	n	Undertagged	1.48367	0.516327					0.147522	0.195928			<0.2	<0.2	=Epoxomicin / control
Epox2	14.1575	2	2	1700.89	1700.91	Vimentin	Vim	Cyto	f	KNTRTNEKVELQEL	n	Undertagged	0.797546	1.20245					0.175869	0.122699			<0.2	<0.2	=Epoxomicin / control
Epox2	14.1605	3	2	1700.89	1700.91	Vimentin	Vim	Cyto	f	KNTRTNEKVELQEL	n	Undertagged	0.82206	1.17794					0.0892748	0.162096			<0.2	<0.2	=Epoxomicin / control
Epox2	14.1605	4	2	1700.91	1700.91	Vimentin	Vim	Cyto	f	KNTRTNEKVELQEL	n	Undertagged	0.852646	1.14735					0.107958	0.172166			<0.2	<0.2	=Epoxomicin / control
QRun3	14.7671	4	2	1700.9	1700.91	Vimentin	Vim	Cyto	f	KNTRTNEKVELQEL	n	Undertagged	1		0.5	0.422222	0.277778						#REF!	0.4	=Q111 expression (het and homo) / Q7
QRun3	14.7499	3	2	1700.9	1700.91	Vimentin	Vim	Cyto	f	KNTRTNEKVELQEL	n	Undertagged	1		0.388889	0.388889	0.188889						#REF!	0.322222	=Q111 expression (het and homo) / Q7
QRun3	14.7671	2	2	1700.91	1700.91	Vimentin	Vim	Cyto	f	KNTRTNEKVELQEL	n	Undertagged	1		0.4375	0.375	0.2125						#REF!	0.341667	=Q111 expression (het and homo) / Q7
QRun4	14.738	3	2	1700.91	1700.91	Vimentin	Vim	Cyto	f	KNTRTNEKVELQEL	n	Undertagged	1		0.428571		0.285714	0.314286					#REF!	0.342857	=Q111 expression (het and homo) / Q7
QRun4	14.738	2	2	1700.91	1700.91	Vimentin	Vim	Cyto	f	KNTRTNEKVELQEL	n	Undertagged	1		0.3125		0.25	0.25					#REF!	0.270833	=Q111 expression (het and homo) / Q7
Bortez	15.665	4	1	1708.94	1708.91	Vimentin	Vim	Cyto	a	NLESLPLVDTHSKRT	l	Undertagged	0.979592	1.02041							3.42857	4.42857	#REF!	3.92857	=Bortezomib / control
Bortez	15.665	3	1	1708.94	1708.91	Vimentin	Vim	Cyto	a	NLESLPLVDTHSKRT	l	Undertagged	0.928806	1.07119							4.10077	3.63855	#REF!	3.86966	=Bortezomib / control
Bortez	21.169	3	1	1714.02	1713.98	Vimentin	Vim	Cyto	v	RFLEQQNKILLAEL	e	Undertagged	1.02211	0.977895							nd	nd	<0.2	<0.2	=Bortezomib / control
Bortez	13.749	4	1	1770.96	1770.92	Vimentin	Vim	Cyto	q	VDQLTNDKARVEVER	d	Undertagged	nd	nd							>5	>5	>5	>5	=Bortezomib / control
Bortez	17.914	4	3	1798.83	1798.89	Vimentin	Vim	Cyto	a	KNLQEAEEWYKSKF	a	Undertagged	1.02873	0.971271							2.11271	1.45746	#REF!	1.78508	=Bortezomib / control
QRun1	18.3355	4	4	1798.89	1798.89	Vimentin	Vim	Cyto	a	KNLQEAEEWYKSKF	a		1.27273	0.727273	nd		nd	nd					<0.2	<0.2	=Q111 expression (het and homo) / Q7
Bortez	19.545	4	1	1807.9	1807.89	Vimentin	Vim	Cyto	r	LGDLYEEEMRELRR	q		0.945378	1.05462							4.17437	5.47689	#REF!	4.82563	=Bortezomib / control
Epox1	19.6446	4	1	1807.93	1807.89	Vimentin	Vim	Cyto	r	LGDLYEEEMRELRR	q		0.762673	1.23733					0.123272	0.180876			<0.2	<0.2	=Epoxomicin / control
QRun1	19.8207	4	1	1807.92	1807.89	Vimentin	Vim	Cyto	r	LGDLYEEEMRELRR	q		1.02703	0.972973	0.151351		0.432432	0.259459					#REF!	0.281081	=Q111 expression (het and homo) / Q7
Bortez	15.934	4	1	1889.99	1889.96	Vimentin	Vim	Cyto	t	RTNEKVELQELNDRF	a	Undertagged	0.976476	1.02352							nd	nd	<0.2	<0.2	=Bortezomib / control
Epox1	16.0868	4	1	1889.99	1889.96	Vimentin	Vim	Cyto	t	RTNEKVELQELNDRF	a	Undertagged	1.16656	0.833436					nd	nd			<0.2	<0.2	=Epoxomicin / control
QRun3	16.3366	4	1	1889.97	1889.96	Vimentin	Vim	Cyto	t	RTNEKVELQELNDRF	a	Undertagged	1		0.352941	0.494118	0.294118						#REF!	0.380392	=Q111 expression (het and homo) / Q7
QRun3	16.3366	3	1	1889.98	1889.96	Vimentin	Vim	Cyto	t	RTNEKVELQELNDRF	a	Undertagged	1		0.45977	0.482759	0.310345						#REF!	0.417625	=Q111 expression (het and homo) / Q7
QRun3	16.3366	2	1	1889.98	1889.96	Vimentin	Vim	Cyto	t	RTNEKVELQELNDRF	a	Undertagged	1		0.411765	0.529412	0.435294						#REF!	0.458824	=Q111 expression (het and homo) / Q7
QRun4	16.2216	3	1	1889.98	1889.96	Vimentin	Vim	Cyto	t	RTNEKVELQELNDRF	a	Undertagged	1		0.538462		0.538462	0.538462					#REF!	0.538462	=Q111 expression (het and homo) / Q7
QRun4	16.2039	2	1	1889.98	1889.96	Vimentin	Vim	Cyto	t	RTNEKVELQELNDRF	a	Undertagged	1		0.5		0.7	0.7					#REF!	0.633333	=Q111 expression (het and homo) / Q7
Bortez	14.999	4	1	1994.09	1994.05	Vimentin	Vim	Cyto	l	RETNLESLPLVDTHSKR	t	Undertagged	1.08039	0.919607							0.714137	0.642723	#REF!	0.67843	=Bortezomib / control
Epox1	15.0675	5	2	1994.08	1994.05	Vimentin	Vim	Cyto	l	RETNLESLPLVDTHSKR	t		0.640051	1.35995					nd	nd			<0.2	<0.2	=Epoxomicin / control
QRun1	14.5685	3	2	1994.06	1994.05	Vimentin	Vim	Cyto	l	RETNLESLPLVDTHSKR	t		1.28571	0.714286	0.214286		0.271429	0.142857					#REF!	0.209524	=Q111 expression (het and homo) / Q7
QRun1	14.5685	4	2	1994.07	1994.05	Vimentin	Vim	Cyto	l	RETNLESLPLVDTHSKR	t		1.28571	0.714286	0.157143		0.285714	0.128571					<0.2	<0.2	=Q111 expression (het and homo) / Q7
QRun1	14.5685	5	2	1994.07	1994.05	Vimentin	Vim	Cyto	l	RETNLESLPLVDTHSKR	t		1.31034	0.689655	0.206897		0.275862	0.124138					#REF!	0.202299	=Q111 expression (het and homo) / Q7
QRun1	14.5685	2	2	1994.08	1994.05	Vimentin	Vim	Cyto	l	RETNLESLPLVDTHSKR	t		1.33333	0.666667	0.2		0.266667	0.133333					#REF!	0.2	=Q111 expression (het and homo) / Q7
Bortez	20.305	4	1	2027.05	2027.02	Vimentin	Vim	Cyto	l	NDRFANYIDKVRFLEQ	q	Undertagged	1.00512	0.994877							0.518175	0.823128	#REF!	0.670651	=Bortezomib / control
Bortez	20.324	4	1	2027.06	2027.02	Vimentin	Vim	Cyto	l	NDRFANYIDKVRFLEQ	q	Undertagged	1.0532	0.946799							0.561317	0.853922	#REF!	0.707619	=Bortezomib / control
Bortez	20.324	3	1	2027.07	2027.02	Vimentin	Vim	Cyto	l	NDRFANYIDKVRFLEQ	q	Undertagged	1.07435	0.925654							0.631763	0.623386	#REF!	0.627574	=Bortezomib / control
Epox1	19.8092	3	1	2027.01	2027.02	Vimentin	Vim	Cyto	l	NDRFANYIDKVRFLEQ	q	Undertagged	0.773196	1.2268					1.78866	1.31959			#REF!	1.55412	=Epoxomicin / control
Epox1	19.8092	4	1	2027.03	2027.02	Vimentin	Vim	Cyto	l	NDRFANYIDKVRFLEQ	q	Undertagged	0.833563	1.16644					0.396149	0.297111			#REF!	0.34663	=Epoxomicin / control
Epox2	20.1732	3	1	2027.05	2027.02	Vimentin	Vim	Cyto	l	NDRFANYIDKVRFLEQ	q	Undertagged	1.0029	0.997099					0.371373	0.569632			#REF!	0.470503	=Epoxomicin / control
Epox2	20.1732	4	1	2027.06	2027.02	Vimentin	Vim	Cyto	l	NDRFANYIDKVRFLEQ	q	Undertagged	0.925397	1.0746					0.133306	0.393804			#REF!	0.263555	=Epoxomicin / control
QRun3	20.1883	4	1	2027.03	2027.02	Vimentin	Vim	Cyto	l	NDRFANYIDKVRFLEQ	q	Undertagged	1		0.422222	0.533333	0.611111						#REF!	0.522222	=Q111 expression (het and homo) / Q7
QRun3	20.1883	3	1	2027.03	2027.02	Vimentin	Vim	Cyto	l	NDRFANYIDKVRFLEQ	q	Undertagged	1		0.529412	0.670588	0.235294						#REF!	0.478431	=Q111 expression (het and homo) / Q7
QRun4	20.1595	3	1	2027.04	2027.02	Vimentin	Vim	Cyto	l	NDRFANYIDKVRFLEQ	q	Undertagged	1		0.525		0.5625	0.375					#REF!	0.4875	=Q111 expression (het and homo) / Q7
QRun4	20.1136	4	1	2027.05	2027.02	Vimentin	Vim	Cyto	l	NDRFANYIDKVRFLEQ	q	Undertagged	1		0.307692		0.307692	0.246154					#REF!	0.287179	=Q111 expression (het and homo) / Q7
Bortez	15.957	3	2	2030.07	2030.06	Vimentin	Vim	Cyto	l	LIKTVETRDGQVINETSQ	h		0.592318	1.40768							1.00135	1.13814	#REF!	1.06974	=Bortezomib / control
Bortez	14.49	3	1	2030.09	2030.06	Vimentin	Vim	Cyto	l	LIKTVETRDGQVINETSQ	h	Undertagged	1.16796	0.832041							1.06408	1.05401	#REF!	1.05904	=Bortezomib / control
Epox1	15.861	3	2	2030.05	2030.06	Vimentin	Vim	Cyto	l	LIKTVETRDGQVINETSQ	h		0.980137	1.01986					0.202359	0.360025			#REF!	0.281192	=Epoxomicin / control
Epox1	14.0309	3	1	2030.1	2030.06	Vimentin	Vim	Cyto	l	LIKTVETRDGQVINETSQ	h	Undertagged	1.57466	0.425336					0.499508	0.690515			#REF!	0.595011	=Epoxomicin / control
Epox2	15.8726	3	2	2030.06	2030.06	Vimentin	Vim	Cyto	l	LIKTVETRDGQVINETSQ	h		1.07824	0.921756					0.522677	1.41448			#REF!	0.968577	=Epoxomicin / control
QRun1	15.9268	3	2	2030.06	2030.06	Vimentin	Vim	Cyto	l	LIKTVETRDGQVINETSQ	h		0.942529	1.05747	0.528736		0.0689655	0.091954					#REF!	0.229885	=Q111 expression (het and homo) / Q7
QRun2	14.8881	3	1	2030.07	2030.06	Vimentin	Vim	Cyto	l	LIKTVETRDGQVINETSQ	h	Undertagged	1.11688	0.883117	0.38961		0.363636						#REF!	0.376623	=Q111 expression (het and homo) / Q7
QRun3	16.1153	3	2	2030.07	2030.06	Vimentin	Vim	Cyto	l	LIKTVETRDGQVINETSQ	h		1		0.352941	0.352941	0.176471						#REF!	0.294118	=Q111 expression (het and homo) / Q7
QRun3	14.7671	2	1	2030.08	2030.06	Vimentin	Vim	Cyto	l	LIKTVETRDGQVINETSQ	h	Undertagged	1		0.659091	0.738636	0.113636						#REF!	0.503788	=Q111 expression (het and homo) / Q7
QRun3	14.7499	3	1	2030.08	2030.06	Vimentin	Vim	Cyto	l	LIKTVETRDGQVINETSQ	h	Undertagged	1		0.611111	0.722222	0.111111						#REF!	0.481481	=Q111 expression (het and homo) / Q7
QRun4	14.738	3	1	2030.09	2030.06	Vimentin	Vim	Cyto	l	LIKTVETRDGQVINETSQ	h	Undertagged	1		0.44		0.3	0.3					#REF!	0.346667	=Q111 expression (het and homo) / Q7
QRun4	14.6734	2	1	2030.1	2030.06	Vimentin	Vim	Cyto	l	LIKTVETRDGQVINETSQ	h	Undertagged	1		0.545455		0.272727	0.363636					#REF!	0.393939	=Q111 expression (het and homo) / Q7
Bortez	18.718	3	1	2082.03	2082	Vimentin	Vim	Cyto	r	TNEKVELQELNDRFANY	i	Undertagged	nd	nd							>5	>5	>5	>5	=Bortezomib / control
Bortez	25.163	3	1	2084.19	2084.16	Vimentin	Vim	Cyto	v	RFLEQQNKILLAELEQL	k	Undertagged	0.866591	1.13341							0.416192	0.31813	#REF!	0.367161	=Bortezomib / control
Epox2	24.5555	3	1	2084.19	2084.16	Vimentin	Vim	Cyto	v	RFLEQQNKILLAELEQL	k	Undertagged	0.794795	1.20521					nd	nd			<0.2	<0.2	=Epoxomicin / control
QRun1	24.731	3	2	2084.14	2084.16	Vimentin	Vim	Cyto	v	RFLEQQNKILLAELEQL	k		1.16667	0.833333	nd		nd	nd					<0.2	<0.2	=Q111 expression (het and homo) / Q7
QRun2	24.2478	3	1	2084.18	2084.16	Vimentin	Vim	Cyto	v	RFLEQQNKILLAELEQL	k	Undertagged	0.97619	1.02381	0.404762		0.52381						#REF!	0.464286	=Q111 expression (het and homo) / Q7
QRun3	25.2146	3	2	2084.15	2084.16	Vimentin	Vim	Cyto	v	RFLEQQNKILLAELEQL	k		1		0.297872	0.276596	0.319149						#REF!	0.297872	=Q111 expression (het and homo) / Q7
QRun3	24.8644	3	1	2084.17	2084.16	Vimentin	Vim	Cyto	v	RFLEQQNKILLAELEQL	k	Undertagged	1		0.470588	0.588235	0.235294						#REF!	0.431373	=Q111 expression (het and homo) / Q7
QRun3	24.8644	2	1	2084.18	2084.16	Vimentin	Vim	Cyto	v	RFLEQQNKILLAELEQL	k	Undertagged	1		0.466667	0.533333	0.2						#REF!	0.4	=Q111 expression (het and homo) / Q7
QRun4	24.8542	2	1	2084.16	2084.16	Vimentin	Vim	Cyto	v	RFLEQQNKILLAELEQL	k	Undertagged	1		0.4		0.5	0.3					#REF!	0.4	=Q111 expression (het and homo) / Q7
QRun4	25.2264	3	2	2084.16	2084.16	Vimentin	Vim	Cyto	v	RFLEQQNKILLAELEQL	k		1		0.236364		0.0909091	0.127273					#REF!	<0.2	=Q111 expression (het and homo) / Q7
QRun4	24.9168	3	1	2084.18	2084.16	Vimentin	Vim	Cyto	v	RFLEQQNKILLAELEQL	k	Undertagged	1		0.375		0.375	0.3125					#REF!	0.354167	=Q111 expression (het and homo) / Q7
Bortez	13.21	4	1	2091.06	2091.02	Vimentin	Vim	Cyto	r	NNDALRQAKQESNEYRR	q	Undertagged	1.11092	0.889077							3.56564	3.40912	#REF!	3.48738	=Bortezomib / control
QRun1	13.3335	2	1	2091.04	2091.02	Vimentin	Vim	Cyto	r	NNDALRQAKQESNEYRR	q	Undertagged	1.2	0.8	0.4		0.533333	0.533333					#REF!	0.488889	=Q111 expression (het and homo) / Q7
Bortez	17.716	5	3	2152.19	2152.23	Vimentin	Vim	Cyto	q	QNKILLAELEQLKGQGKSR	l	Undertagged	1.1031	0.896898							6.56189	4.67297	>5	>5	=Bortezomib / control
Bortez	17.716	4	3	2152.2	2152.23	Vimentin	Vim	Cyto	q	QNKILLAELEQLKGQGKSR	l	Undertagged	0.90926	1.09074							5.76547	3.90228	#REF!	4.83388	=Bortezomib / control
Epox2	21.2209	4	1	2171.24	2171.19	Vimentin	Vim	Cyto	y	RKLLEGEESRISLPLPTFS	s	Undertagged	0.99068	1.00932					nd	nd			<0.2	<0.2	=Epoxomicin / control
QRun3	20.8228	4	1	2171.22	2171.19	Vimentin	Vim	Cyto	y	RKLLEGEESRISLPLPTFS	s	Undertagged	1		0.529412	0.564706	0.329412						#REF!	0.47451	=Q111 expression (het and homo) / Q7
QRun4	20.784	4	1	2171.21	2171.19	Vimentin	Vim	Cyto	y	RKLLEGEESRISLPLPTFS	s	Undertagged	1		0.4		0.6	0.4					#REF!	0.466667	=Q111 expression (het and homo) / Q7
Bortez	13.236	4	1	2219.12	2219.08	Vimentin	Vim	Cyto	r	NNDALRQAKQESNEYRRQ	v	Undertagged	1.07875	0.921251							8.01079	5.15642	>5	>5	=Bortezomib / control
Bortez	13.233	5	1	2219.14	2219.08	Vimentin	Vim	Cyto	r	NNDALRQAKQESNEYRRQ	v	Undertagged	1.06724	0.932758							3.5657	3.6607	#REF!	3.6132	=Bortezomib / control
Bortez	16	4	1	2221.22	2221.18	Vimentin	Vim	Cyto	l	NLRETNLESLPLVDTHSKR	t	Undertagged	1.01609	0.983912							0.298304	0.249986	#REF!	0.274145	=Bortezomib / control
Bortez	16.046	5	1	2221.24	2221.18	Vimentin	Vim	Cyto	l	NLRETNLESLPLVDTHSKR	t	Undertagged	1.02305	0.97695							0.240036	0.289542	#REF!	0.264789	=Bortezomib / control
Epox1	16.1864	4	1	2221.22	2221.18	Vimentin	Vim	Cyto	l	NLRETNLESLPLVDTHSKR	t	Undertagged	0.981895	1.0181					0.364215	0.159294			#REF!	0.261755	=Epoxomicin / control
Epox1	16.1864	5	1	2221.23	2221.18	Vimentin	Vim	Cyto	l	NLRETNLESLPLVDTHSKR	t	Undertagged	1.08143	0.918573					0.235369	0.151435			<0.2	<0.2	=Epoxomicin / control
Epox2	16.1407	4	1	2221.22	2221.18	Vimentin	Vim	Cyto	l	NLRETNLESLPLVDTHSKR	t	Undertagged	0.932697	1.0673					nd	nd			<0.2	<0.2	=Epoxomicin / control
Epox2	16.1407	5	1	2221.22	2221.18	Vimentin	Vim	Cyto	l	NLRETNLESLPLVDTHSKR	t		1.02812	0.971876					nd	nd			<0.2	<0.2	=Epoxomicin / control
QRun1	15.6706	5	2	2221.2	2221.18	Vimentin	Vim	Cyto	l	NLRETNLESLPLVDTHSKR	t		1.23188	0.768116	0.231884		0.231884	0.130435					#REF!	0.198068	=Q111 expression (het and homo) / Q7
QRun1	15.6189	5	1	2221.2	2221.18	Vimentin	Vim	Cyto	l	NLRETNLESLPLVDTHSKR	t	Undertagged	1.11243	0.887574	0.35503		0.473373	0.650888					#REF!	0.493097	=Q111 expression (het and homo) / Q7
QRun1	15.5472	2	1	2221.21	2221.18	Vimentin	Vim	Cyto	l	NLRETNLESLPLVDTHSKR	t	Undertagged	1.0625	0.9375	0.4375		0.4375	0.5625					#REF!	0.479167	=Q111 expression (het and homo) / Q7
QRun1	15.4955	4	1	2221.21	2221.18	Vimentin	Vim	Cyto	l	NLRETNLESLPLVDTHSKR	t	Undertagged	1.13333	0.866667	0.4		0.466667	0.666667					#REF!	0.511111	=Q111 expression (het and homo) / Q7
QRun1	15.5472	3	1	2221.21	2221.18	Vimentin	Vim	Cyto	l	NLRETNLESLPLVDTHSKR	t	Undertagged	1.09677	0.903226	0.387097		0.451613	0.645161					#REF!	0.494624	=Q111 expression (het and homo) / Q7
QRun1	15.6812	4	2	2221.22	2221.18	Vimentin	Vim	Cyto	l	NLRETNLESLPLVDTHSKR	t		0.987952	1.01205	0.674699		0.289157	0.26506					#REF!	0.409639	=Q111 expression (het and homo) / Q7
QRun3	16.3194	3	1	2221.19	2221.18	Vimentin	Vim	Cyto	l	NLRETNLESLPLVDTHSKR	t	Undertagged	1		0.529412	0.647059	0.176471						#REF!	0.45098	=Q111 expression (het and homo) / Q7
Bortez	17.382	3	1	2244.23	2244.2	Vimentin	Vim	Cyto	r	TLLIKTVETRDGQVINETSQ	h	Undertagged	1.06329	0.936709							0.831646	0.883544	#REF!	0.857595	=Bortezomib / control
Epox1	17.2441	3	1	2244.22	2244.2	Vimentin	Vim	Cyto	r	TLLIKTVETRDGQVINETSQ	h	Undertagged	1.19903	0.800973					0.332612	0.344511			#REF!	0.338561	=Epoxomicin / control
Epox2	17.2339	3	1	2244.22	2244.2	Vimentin	Vim	Cyto	r	TLLIKTVETRDGQVINETSQ	h	Undertagged	0.703142	1.29686					0.611051	1.28061			#REF!	0.945829	=Epoxomicin / control
QRun3	17.4199	3	1	2244.2	2244.2	Vimentin	Vim	Cyto	r	TLLIKTVETRDGQVINETSQ	h	Undertagged	1		0.529412	0.623529	0.294118						#REF!	0.482353	=Q111 expression (het and homo) / Q7
QRun4	17.2892	3	1	2244.2	2244.2	Vimentin	Vim	Cyto	r	TLLIKTVETRDGQVINETSQ	h	Undertagged	1		0.4		0.4	0.4					#REF!	0.4	=Q111 expression (het and homo) / Q7
Epox2	14.2936	4	1	2312.23	2312.19	Vimentin	Vim	Cyto	s	ALRPSTSRSLYSSSPGGAYVTR	s		1.25288	0.747124					0.199865	0.341529			#REF!	0.270697	=Epoxomicin / control
Epox2	13.5671	4	1	2321.09	2321.05	Vimentin	Vim	Cyto	t	VETRDGQVINETSQHHDDLE	*		1.34534	0.654665					1.82512	2.13602			#REF!	1.98057	=Epoxomicin / control
Bortez	16.046	3	1	2322.26	2322.23	Vimentin	Vim	Cyto	l	NLRETNLESLPLVDTHSKRT	l	Undertagged	0.909924	1.09008							0.401527	0.398473	#REF!	0.4	=Bortezomib / control
Bortez	16.028	4	1	2322.26	2322.23	Vimentin	Vim	Cyto	l	NLRETNLESLPLVDTHSKRT	l	Undertagged	0.87094	1.12906							0.322054	0.426458	#REF!	0.374256	=Bortezomib / control
Bortez	16.028	5	1	2322.28	2322.23	Vimentin	Vim	Cyto	l	NLRETNLESLPLVDTHSKRT	l	Undertagged	1.05265	0.947345							0.268829	0.215508	#REF!	0.242168	=Bortezomib / control
Epox1	16.1489	5	1	2322.27	2322.23	Vimentin	Vim	Cyto	l	NLRETNLESLPLVDTHSKRT	l	Undertagged	1.02226	0.977741					0.526989	0.153033			#REF!	0.340011	=Epoxomicin / control
Epox2	16.1595	4	1	2322.25	2322.23	Vimentin	Vim	Cyto	l	NLRETNLESLPLVDTHSKRT	l	Undertagged	1.10636	0.893642					0.257873	0.564468			#REF!	0.411171	=Epoxomicin / control
Epox2	16.1151	5	1	2322.27	2322.23	Vimentin	Vim	Cyto	l	NLRETNLESLPLVDTHSKRT	l	Undertagged	0.881486	1.11851					0.117233	0.45836			#REF!	0.287796	=Epoxomicin / control
QRun3	16.2747	4	1	2322.25	2322.23	Vimentin	Vim	Cyto	l	NLRETNLESLPLVDTHSKRT	l	Undertagged	1		0.454545	0.714286	0.25974						#REF!	0.47619	=Q111 expression (het and homo) / Q7
QRun3	16.2747	5	1	2322.25	2322.23	Vimentin	Vim	Cyto	l	NLRETNLESLPLVDTHSKRT	l	Undertagged	1		0.5	0.7125	0.25						#REF!	0.4875	=Q111 expression (het and homo) / Q7
QRun4	16.2039	3	1	2322.25	2322.23	Vimentin	Vim	Cyto	l	NLRETNLESLPLVDTHSKRT	l	Undertagged	1		0.4375		0.5625	0.4375					#REF!	0.479167	=Q111 expression (het and homo) / Q7
QRun4	16.2039	4	1	2322.26	2322.23	Vimentin	Vim	Cyto	l	NLRETNLESLPLVDTHSKRT	l	Undertagged	1		0.285714		0.3	0.285714					#REF!	0.290476	=Q111 expression (het and homo) / Q7
Epox2	19.1481	3	1	2352.27	2352.23	Vimentin	Vim	Cyto	f	SSLNLRETNLESLPLVDTHSK	r	Undertagged	0.44207	1.55793					0.511811	1.24072			#REF!	0.876265	=Epoxomicin / control
QRun4	18.9	3	1	2352.24	2352.23	Vimentin	Vim	Cyto	f	SSLNLRETNLESLPLVDTHSK	r	Undertagged	1		0.928571		0.714286	0.571429					#REF!	0.738095	=Q111 expression (het and homo) / Q7
Bortez	15.066	4	1	2360.21	2360.15	Vimentin	Vim	Cyto	k	FADLSEAANRNNDALRQAKQE	s	Undertagged	1.09315	0.906853							1.38449	1.39188	#REF!	1.38818	=Bortezomib / control
Epox2	14.8357	4	1	2360.19	2360.15	Vimentin	Vim	Cyto	k	FADLSEAANRNNDALRQAKQE	s	Undertagged	0.984436	1.01556					1.25778	1.25			#REF!	1.25389	=Epoxomicin / control
Epox2	19.7966	4	1	2366.3	2366.26	Vimentin	Vim	Cyto	v	QIDVDVSKPDLTAALRDVRQQ	y	Undertagged	0.898701	1.1013					nd	nd			<0.2	<0.2	=Epoxomicin / control
Bortez	22.924	4	2	2371.31	2371.31	Vimentin	Vim	Cyto	y	RKLLEGEESRISLPLPTFSSL	n		0.685832	1.31417							0.274127	0.365503	#REF!	0.319815	=Bortezomib / control
Bortez	23.034	3	1	2371.34	2371.31	Vimentin	Vim	Cyto	y	RKLLEGEESRISLPLPTFSSL	n	Undertagged	0.953699	1.0463							0.26397	0.124534	<0.2	<0.2	=Bortezomib / control
Bortez	23.034	4	1	2371.35	2371.31	Vimentin	Vim	Cyto	y	RKLLEGEESRISLPLPTFSSL	n	Undertagged	1.04209	0.957913							0.140044	0.177947	<0.2	<0.2	=Bortezomib / control
Epox1	22.9429	4	2	2371.28	2371.31	Vimentin	Vim	Cyto	y	RKLLEGEESRISLPLPTFSSL	n		1.08176	0.918239					0.666667	0.150943			#REF!	0.408805	=Epoxomicin / control
Epox2	22.9212	4	2	2371.29	2371.31	Vimentin	Vim	Cyto	y	RKLLEGEESRISLPLPTFSSL	n		1.61468	0.385317					0.222715	0.108401			<0.2	<0.2	=Epoxomicin / control
Epox2	22.9538	3	1	2371.3	2371.31	Vimentin	Vim	Cyto	y	RKLLEGEESRISLPLPTFSSL	n	Undertagged	0.834766	1.16523					0.234957	0.61127			#REF!	0.423114	=Epoxomicin / control
Epox2	22.9212	4	1	2371.35	2371.31	Vimentin	Vim	Cyto	y	RKLLEGEESRISLPLPTFSSL	n	Undertagged	0.767071	1.23293					0.106222	0.48786			#REF!	0.297041	=Epoxomicin / control
QRun1	22.2811	4	2	2371.31	2371.31	Vimentin	Vim	Cyto	y	RKLLEGEESRISLPLPTFSSL	n		1.13775	0.862254	0.47585		0.402147	0.257603					#REF!	0.378533	=Q111 expression (het and homo) / Q7
QRun2	22.3596	4	1	2371.3	2371.31	Vimentin	Vim	Cyto	y	RKLLEGEESRISLPLPTFSSL	n	Undertagged	1.21739	0.782609	0.608696		0.492754						#REF!	0.550725	=Q111 expression (het and homo) / Q7
QRun3	21.9842	4	2	2371.3	2371.31	Vimentin	Vim	Cyto	y	RKLLEGEESRISLPLPTFSSL	n		1		0.410959	0.410959	0.369863						#REF!	0.39726	=Q111 expression (het and homo) / Q7
QRun3	22.0015	4	1	2371.31	2371.31	Vimentin	Vim	Cyto	y	RKLLEGEESRISLPLPTFSSL	n	Undertagged	1		0.470588	0.705882	0.27451						#REF!	0.48366	=Q111 expression (het and homo) / Q7
QRun3	22.0654	3	1	2371.32	2371.31	Vimentin	Vim	Cyto	y	RKLLEGEESRISLPLPTFSSL	n	Undertagged	1		0.4375	0.6875	0.2125						#REF!	0.445833	=Q111 expression (het and homo) / Q7
QRun4	22.0403	4	2	2371.3	2371.31	Vimentin	Vim	Cyto	y	RKLLEGEESRISLPLPTFSSL	n		1		0.27451		0.196078	0.176471					#REF!	0.215686	=Q111 expression (het and homo) / Q7
QRun4	22.1237	3	1	2371.33	2371.31	Vimentin	Vim	Cyto	y	RKLLEGEESRISLPLPTFSSL	n	Undertagged	1		0.3125		0.35	0.3125					#REF!	0.325	=Q111 expression (het and homo) / Q7
QRun4	22.2311	4	1	2371.33	2371.31	Vimentin	Vim	Cyto	y	RKLLEGEESRISLPLPTFSSL	n	Undertagged	1		0.357143		0.428571	0.285714					#REF!	0.357143	=Q111 expression (het and homo) / Q7
Bortez	16.001	3	2	2400.28	2400.3	Vimentin	Vim	Cyto	k	RTLLIKTVETRDGQVINETSQ	h		0.602083	1.39792							0.814583	1.31042	#REF!	1.0625	=Bortezomib / control
Bortez	16.005	4	2	2400.3	2400.3	Vimentin	Vim	Cyto	k	RTLLIKTVETRDGQVINETSQ	h		0.486945	1.51306							0.937945	0.998305	#REF!	0.968125	=Bortezomib / control
Bortez	15.732	3	1	2400.35	2400.3	Vimentin	Vim	Cyto	k	RTLLIKTVETRDGQVINETSQ	h	Undertagged	1.13886	0.861144							0.742801	0.820907	#REF!	0.781854	=Bortezomib / control
Bortez	15.736	4	1	2400.35	2400.3	Vimentin	Vim	Cyto	k	RTLLIKTVETRDGQVINETSQ	h	Undertagged	1.14355	0.85645							0.808934	0.818471	#REF!	0.813703	=Bortezomib / control
Epox1	16.0018	4	2	2400.3	2400.3	Vimentin	Vim	Cyto	k	RTLLIKTVETRDGQVINETSQ	h		1.03878	0.961218					0.178688	0.428779			#REF!	0.303733	=Epoxomicin / control
Epox1	16.0054	3	2	2400.32	2400.3	Vimentin	Vim	Cyto	k	RTLLIKTVETRDGQVINETSQ	h		1.05128	0.948718					0.285714	0.362637			#REF!	0.324176	=Epoxomicin / control
Epox1	15.6937	3	1	2400.34	2400.3	Vimentin	Vim	Cyto	k	RTLLIKTVETRDGQVINETSQ	h	Undertagged	1.34151	0.658491					0.443396	0.481132			#REF!	0.462264	=Epoxomicin / control
Epox1	15.6973	4	1	2400.35	2400.3	Vimentin	Vim	Cyto	k	RTLLIKTVETRDGQVINETSQ	h	Undertagged	1.37948	0.620522					0.322514	0.354317			#REF!	0.338415	=Epoxomicin / control
Epox2	15.983	3	2	2400.29	2400.3	Vimentin	Vim	Cyto	k	RTLLIKTVETRDGQVINETSQ	h		1.19283	0.807168					0.569176	1.34624			#REF!	0.957706	=Epoxomicin / control
Epox2	15.983	4	2	2400.3	2400.3	Vimentin	Vim	Cyto	k	RTLLIKTVETRDGQVINETSQ	h		1.14018	0.859816					0.566133	1.64351			#REF!	1.10482	=Epoxomicin / control
Epox2	15.6548	4	1	2400.33	2400.3	Vimentin	Vim	Cyto	k	RTLLIKTVETRDGQVINETSQ	h	Undertagged	0.55348	1.44652					0.526277	1.4108			#REF!	0.968537	=Epoxomicin / control
Epox2	15.6548	3	1	2400.34	2400.3	Vimentin	Vim	Cyto	k	RTLLIKTVETRDGQVINETSQ	h	Undertagged	0.477343	1.52266					0.557828	1.32635			#REF!	0.942091	=Epoxomicin / control
QRun1	15.9174	3	2	2400.31	2400.3	Vimentin	Vim	Cyto	k	RTLLIKTVETRDGQVINETSQ	h		0.969697	1.0303	nd		nd	nd					<0.2	<0.2	=Q111 expression (het and homo) / Q7
QRun2	15.9152	4	1	2400.3	2400.3	Vimentin	Vim	Cyto	k	RTLLIKTVETRDGQVINETSQ	h	Undertagged	1.16667	0.833333	0.404762		0.666667						#REF!	0.535714	=Q111 expression (het and homo) / Q7
QRun3	16.1965	4	2	2400.3	2400.3	Vimentin	Vim	Cyto	k	RTLLIKTVETRDGQVINETSQ	h		1		0.324675	0.324675	0.298701						#REF!	0.316017	=Q111 expression (het and homo) / Q7
QRun3	15.9316	3	1	2400.32	2400.3	Vimentin	Vim	Cyto	k	RTLLIKTVETRDGQVINETSQ	h	Undertagged	1		0.625	0.761364	0.159091						#REF!	0.515152	=Q111 expression (het and homo) / Q7
QRun3	15.9316	4	1	2400.32	2400.3	Vimentin	Vim	Cyto	k	RTLLIKTVETRDGQVINETSQ	h	Undertagged	1		0.666667	0.811111	0.166667						#REF!	0.548148	=Q111 expression (het and homo) / Q7
QRun4	15.8692	4	1	2400.33	2400.3	Vimentin	Vim	Cyto	k	RTLLIKTVETRDGQVINETSQ	h	Undertagged	1		0.538462		0.384615	0.323077					#REF!	0.415385	=Q111 expression (het and homo) / Q7
QRun4	15.8692	3	1	2400.33	2400.3	Vimentin	Vim	Cyto	k	RTLLIKTVETRDGQVINETSQ	h	Undertagged	1		0.5		0.375	0.3125					#REF!	0.395833	=Q111 expression (het and homo) / Q7
Bortez	22.6	4	1	2404.19	2404.15	Vimentin	Vim	Cyto	y	QDTIGRLQDEIQNMKEEMAR	h	Undertagged	nd	nd							>5	>5	>5	>5	=Bortezomib / control
Bortez	18.449	4	3	2409.31	2409.33	Vimentin	Vim	Cyto	l	EQQNKILLAELEQLKGQGKSR	l	Undertagged	nd	nd							>5	>5	>5	>5	=Bortezomib / control
Epox2	21.4378	4	2	2436.24	2436.23	Vimentin	Vim	Cyto	t	NEKVELQELNDRFANYIDKV	r	Undertagged	1.09729	0.902709					nd	nd			<0.2	<0.2	=Epoxomicin / control
Bortez	14.419	4	1	2456.28	2456.24	Vimentin	Vim	Cyto	l	GSALRPSTSRSLYSSSPGGAYVTR	s		0.678476	1.32152							0.503238	0.596952	#REF!	0.550095	=Bortezomib / control
Bortez	14.4	3	1	2456.29	2456.24	Vimentin	Vim	Cyto	l	GSALRPSTSRSLYSSSPGGAYVTR	s		0.571429	1.42857							0.360248	0.708075	#REF!	0.534161	=Bortezomib / control
Epox1	14.2155	4	1	2456.27	2456.24	Vimentin	Vim	Cyto	l	GSALRPSTSRSLYSSSPGGAYVTR	s		0.848387	1.15161					0.583871	0.295161			#REF!	0.439516	=Epoxomicin / control
Epox1	14.2155	3	1	2456.27	2456.24	Vimentin	Vim	Cyto	l	GSALRPSTSRSLYSSSPGGAYVTR	s		0.828571	1.17143					0.514286	0.542857			#REF!	0.528571	=Epoxomicin / control
Epox2	14.3596	4	1	2456.27	2456.24	Vimentin	Vim	Cyto	l	GSALRPSTSRSLYSSSPGGAYVTR	s		1.28739	0.712608					0.149181	0.186863			<0.2	<0.2	=Epoxomicin / control
Epox2	14.3596	3	1	2456.34	2456.24	Vimentin	Vim	Cyto	l	GSALRPSTSRSLYSSSPGGAYVTR	s		1.52311	0.476895					0.369686	0.683919			#REF!	0.526802	=Epoxomicin / control
QRun3	14.8108	3	1	2456.26	2456.24	Vimentin	Vim	Cyto	l	GSALRPSTSRSLYSSSPGGAYVTR	s		1		0.375	0.4375	0.375						#REF!	0.395833	=Q111 expression (het and homo) / Q7
QRun3	14.8108	4	1	2456.26	2456.24	Vimentin	Vim	Cyto	l	GSALRPSTSRSLYSSSPGGAYVTR	s		1		0.375	0.4625	0.3125						#REF!	0.383333	=Q111 expression (het and homo) / Q7
QRun4	14.738	4	1	2456.27	2456.24	Vimentin	Vim	Cyto	l	GSALRPSTSRSLYSSSPGGAYVTR	s		1		0.384615		0.507692	0.230769					#REF!	0.374359	=Q111 expression (het and homo) / Q7
QRun4	14.7568	3	1	2456.27	2456.24	Vimentin	Vim	Cyto	l	GSALRPSTSRSLYSSSPGGAYVTR	s		1		0.4		0.506667	0.266667					#REF!	0.391111	=Q111 expression (het and homo) / Q7
Bortez	24.55	4	1	2518.41	2518.36	Vimentin	Vim	Cyto	m	ALDIEIATYRKLLEGEESRISL	p	Undertagged	0.988814	1.01119							nd	nd	<0.2	<0.2	=Bortezomib / control
Epox2	23.8291	4	1	2518.41	2518.36	Vimentin	Vim	Cyto	m	ALDIEIATYRKLLEGEESRISL	p	Undertagged	0.536585	1.46341					0.337398	0.382114			#REF!	0.359756	=Epoxomicin / control
QRun1	25.3267	4	2	2518.36	2518.36	Vimentin	Vim	Cyto	m	ALDIEIATYRKLLEGEESRISL	p		1.25	0.75	0.1		0.333333	0.233333					#REF!	0.222222	=Q111 expression (het and homo) / Q7
QRun2	24.0741	4	1	2518.36	2518.36	Vimentin	Vim	Cyto	m	ALDIEIATYRKLLEGEESRISL	p	Undertagged	0.962963	1.03704	0.518519		0.666667						#REF!	0.592593	=Q111 expression (het and homo) / Q7
QRun3	25.3973	4	2	2518.37	2518.36	Vimentin	Vim	Cyto	m	ALDIEIATYRKLLEGEESRISL	p		1		0.333333	0.266667	0.266667						#REF!	0.288889	=Q111 expression (het and homo) / Q7
QRun3	24.1852	4	1	2518.38	2518.36	Vimentin	Vim	Cyto	m	ALDIEIATYRKLLEGEESRISL	p	Undertagged	1		0.529412	0.882353	0.176471						#REF!	0.529412	=Q111 expression (het and homo) / Q7
QRun4	25.4162	4	2	2518.37	2518.36	Vimentin	Vim	Cyto	m	ALDIEIATYRKLLEGEESRISL	p		1		0.314286		0.142857	0.128571					#REF!	0.195238	=Q111 expression (het and homo) / Q7
QRun4	24.2526	4	1	2518.38	2518.36	Vimentin	Vim	Cyto	m	ALDIEIATYRKLLEGEESRISL	p	Undertagged	1		0.454545		0.545455	0.454545					#REF!	0.484848	=Q111 expression (het and homo) / Q7
Bortez	21.911	4	2	2537.29	2537.28	Vimentin	Vim	Cyto	r	TNEKVELQELNDRFANYIDKV	r	Undertagged	1.03582	0.964176							0.360704	0.26665	#REF!	0.313677	=Bortezomib / control
Epox2	21.7079	4	2	2537.29	2537.28	Vimentin	Vim	Cyto	r	TNEKVELQELNDRFANYIDKV	r	Undertagged	1.06954	0.93046					0.136387	0.176461			<0.2	<0.2	=Epoxomicin / control
QRun1	22.0543	3	2	2537.28	2537.28	Vimentin	Vim	Cyto	r	TNEKVELQELNDRFANYIDKV	r	Undertagged	1.14286	0.857143	0.257143		0.428571	0.5					#REF!	0.395238	=Q111 expression (het and homo) / Q7
QRun1	21.9415	4	3	2537.29	2537.28	Vimentin	Vim	Cyto	r	TNEKVELQELNDRFANYIDKV	r		1.10345	0.896552	nd		nd	nd					<0.2	<0.2	=Q111 expression (het and homo) / Q7
QRun1	22.0449	4	2	2537.3	2537.28	Vimentin	Vim	Cyto	r	TNEKVELQELNDRFANYIDKV	r	Undertagged	1.15385	0.846154	0.169231		0.461538	0.6					#REF!	0.410256	=Q111 expression (het and homo) / Q7
QRun3	21.5365	3	2	2537.28	2537.28	Vimentin	Vim	Cyto	r	TNEKVELQELNDRFANYIDKV	r	Undertagged	1		0.6875	0.4625	0.525						#REF!	0.558333	=Q111 expression (het and homo) / Q7
Epox2	26.7871	4	2	2539.48	2539.44	Vimentin	Vim	Cyto	y	IDKVRFLEQQNKILLAELEQL	k	Undertagged	0.75817	1.24183					0.287582	0.342484			#REF!	0.315033	=Epoxomicin / control
QRun3	27.2328	4	2	2539.44	2539.44	Vimentin	Vim	Cyto	y	IDKVRFLEQQNKILLAELEQL	k	Undertagged	1		0.5	0.428571	0.214286						#REF!	0.380952	=Q111 expression (het and homo) / Q7
Epox2	13.0132	5	1	2550.24	2550.19	Vimentin	Vim	Cyto	i	KTVETRDGQVINETSQHHDDLE	*	Undertagged	0.924475	1.07553					0.927882	1.08234			#REF!	1.00511	=Epoxomicin / control
QRun4	13.9227	3	1	2550.23	2550.19	Vimentin	Vim	Cyto	i	KTVETRDGQVINETSQHHDDLE	*	Undertagged	1		0.6		0.466667	0.6					#REF!	0.555556	=Q111 expression (het and homo) / Q7
Bortez	15.889	4	1	2656.42	2656.36	Vimentin	Vim	Cyto	y	SLGSALRPSTSRSLYSSSPGGAYVTR	s		0.666894	1.33311							0.768994	0.955096	#REF!	0.862045	=Bortezomib / control
Epox1	15.9396	4	1	2656.41	2656.36	Vimentin	Vim	Cyto	y	SLGSALRPSTSRSLYSSSPGGAYVTR	s		0.45481	1.54519					nd	nd			<0.2	<0.2	=Epoxomicin / control
Epox2	15.9643	4	1	2656.41	2656.36	Vimentin	Vim	Cyto	y	SLGSALRPSTSRSLYSSSPGGAYVTR	s		1.52033	0.47967					0.685242	0.508019			#REF!	0.59663	=Epoxomicin / control
QRun3	16.0544	4	1	2656.39	2656.36	Vimentin	Vim	Cyto	y	SLGSALRPSTSRSLYSSSPGGAYVTR	s		1		0.38961	0.493506	0.324675						#REF!	0.402597	=Q111 expression (het and homo) / Q7
QRun4	15.8869	4	1	2656.38	2656.36	Vimentin	Vim	Cyto	y	SLGSALRPSTSRSLYSSSPGGAYVTR	s		1		0.333333		0.416667	0.25					#REF!	0.333333	=Q111 expression (het and homo) / Q7
QRun4	15.8869	3	1	2656.39	2656.36	Vimentin	Vim	Cyto	y	SLGSALRPSTSRSLYSSSPGGAYVTR	s		1		0.3		0.5	0.357143					#REF!	0.385714	=Q111 expression (het and homo) / Q7
QRun4	15.9318	4	1	2656.39	2656.36	Vimentin	Vim	Cyto	y	SLGSALRPSTSRSLYSSSPGGAYVTR	s		1		0.307692		0.461538	0.215385					#REF!	0.328205	=Q111 expression (het and homo) / Q7
Bortez	20.346	5	2	2693.4	2693.38	Vimentin	Vim	Cyto	t	RTNEKVELQELNDRFANYIDKV	r	Undertagged	1.06766	0.932339							0.29826	0.276167	#REF!	0.287213	=Bortezomib / control
Epox2	20.3102	5	2	2693.38	2693.38	Vimentin	Vim	Cyto	t	RTNEKVELQELNDRFANYIDKV	r	Undertagged	0.730688	1.26931					nd	nd			<0.2	<0.2	=Epoxomicin / control
QRun3	20.3538	5	2	2693.39	2693.38	Vimentin	Vim	Cyto	t	RTNEKVELQELNDRFANYIDKV	r	Undertagged	1		0.410959	0.369863	0.232877						#REF!	0.3379	=Q111 expression (het and homo) / Q7
Bortez	20.369	5	3	2726.31	2726.33	Vimentin	Vim	Cyto	a	KNLQEAEEWYKSKFADLSEAANR	n	Undertagged	nd	nd							>5	>5	>5	>5	=Bortezomib / control
Bortez	22.252	4	2	2754.27	2754.26	Vimentin	Vim	Cyto	c	EVDALKGTNESLERQMREMEENF	a		0.528632	1.47137							0.381765	0.603189	#REF!	0.492477	=Bortezomib / control
Bortez	22.252	3	2	2754.28	2754.26	Vimentin	Vim	Cyto	c	EVDALKGTNESLERQMREMEENF	a		0.530885	1.46912							0.557596	0.811352	#REF!	0.684474	=Bortezomib / control
Bortez	22.168	4	1	2754.31	2754.26	Vimentin	Vim	Cyto	c	EVDALKGTNESLERQMREMEENF	a	Undertagged	1.09855	0.901451							0.393251	0.407285	#REF!	0.400268	=Bortezomib / control
Bortez	22.15	3	1	2754.32	2754.26	Vimentin	Vim	Cyto	c	EVDALKGTNESLERQMREMEENF	a	Undertagged	0.85266	1.14734							0.385763	0.50287	#REF!	0.444317	=Bortezomib / control
Epox1	21.7243	3	2	2754.27	2754.26	Vimentin	Vim	Cyto	c	EVDALKGTNESLERQMREMEENF	a		0.672269	1.32773					0.588235	0.672269			#REF!	0.630252	=Epoxomicin / control
Epox1	21.7243	4	2	2754.32	2754.26	Vimentin	Vim	Cyto	c	EVDALKGTNESLERQMREMEENF	a		0.586466	1.41353					0.175439	0.107769			<0.2	<0.2	=Epoxomicin / control
Epox2	21.9434	3	2	2754.3	2754.26	Vimentin	Vim	Cyto	c	EVDALKGTNESLERQMREMEENF	a		1.00325	0.996753					0.873377	0.321429			#REF!	0.597403	=Epoxomicin / control
Epox2	21.9434	4	2	2754.31	2754.26	Vimentin	Vim	Cyto	c	EVDALKGTNESLERQMREMEENF	a		1.41497	0.585027					0.0816397	0.133403			<0.2	<0.2	=Epoxomicin / control
Epox2	21.8331	3	1	2754.31	2754.26	Vimentin	Vim	Cyto	c	EVDALKGTNESLERQMREMEENF	a	Undertagged	0.631222	1.36878					0.341629	0.744344			#REF!	0.542986	=Epoxomicin / control
Epox2	21.8331	4	1	2754.33	2754.26	Vimentin	Vim	Cyto	c	EVDALKGTNESLERQMREMEENF	a	Undertagged	0.550336	1.44966					0.128787	0.601487			#REF!	0.365137	=Epoxomicin / control
QRun3	21.9233	4	1	2754.27	2754.26	Vimentin	Vim	Cyto	c	EVDALKGTNESLERQMREMEENF	a	Undertagged	1		0.5625	0.8125	0.1875						#REF!	0.520833	=Q111 expression (het and homo) / Q7
QRun3	21.9406	3	1	2754.29	2754.26	Vimentin	Vim	Cyto	c	EVDALKGTNESLERQMREMEENF	a	Undertagged	1		0.529412	0.823529	0.247059						#REF!	0.533333	=Q111 expression (het and homo) / Q7
QRun4	21.9767	3	1	2754.3	2754.26	Vimentin	Vim	Cyto	c	EVDALKGTNESLERQMREMEENF	a	Undertagged	1		0.371429		0.5	0.4					#REF!	0.42381	=Q111 expression (het and homo) / Q7
QRun4	22.0226	4	1	2754.3	2754.26	Vimentin	Vim	Cyto	c	EVDALKGTNESLERQMREMEENF	a	Undertagged	1		0.4		0.466667	0.4					#REF!	0.422222	=Q111 expression (het and homo) / Q7
Bortez	21.431	4	2	2762.43	2762.41	Vimentin	Vim	Cyto	f	SLADAINTEFKNTRTNEKVELQEL	n	Undertagged	1.06194	0.938061							0.381403	0.251747	#REF!	0.316575	=Bortezomib / control
Bortez	21.4	3	2	2762.43	2762.41	Vimentin	Vim	Cyto	f	SLADAINTEFKNTRTNEKVELQEL	n	Undertagged	0.939877	1.06012							0.39816	0.228834	#REF!	0.313497	=Bortezomib / control
Epox1	21.2417	4	3	2762.38	2762.41	Vimentin	Vim	Cyto	f	SLADAINTEFKNTRTNEKVELQEL	n		0.546282	1.45372					nd	nd			<0.2	<0.2	=Epoxomicin / control
Epox1	21.1055	4	2	2762.44	2762.41	Vimentin	Vim	Cyto	f	SLADAINTEFKNTRTNEKVELQEL	n	Undertagged	1.31074	0.689256					nd	nd			<0.2	<0.2	=Epoxomicin / control
Epox2	21.2357	4	2	2762.43	2762.41	Vimentin	Vim	Cyto	f	SLADAINTEFKNTRTNEKVELQEL	n	Undertagged	0.782266	1.21773					0.106519	0.183261			<0.2	<0.2	=Epoxomicin / control
QRun1	21.6102	3	3	2762.45	2762.41	Vimentin	Vim	Cyto	f	SLADAINTEFKNTRTNEKVELQEL	n		1.09091	0.909091	nd		nd	nd					<0.2	<0.2	=Q111 expression (het and homo) / Q7
QRun1	21.6513	4	3	2762.46	2762.41	Vimentin	Vim	Cyto	f	SLADAINTEFKNTRTNEKVELQEL	n		1.17647	0.823529	0.392157		0.27451	0.196078					#REF!	0.287582	=Q111 expression (het and homo) / Q7
QRun3	21.166	3	2	2762.4	2762.41	Vimentin	Vim	Cyto	f	SLADAINTEFKNTRTNEKVELQEL	n	Undertagged	1		0.470588	0.470588	0.211765						#REF!	0.384314	=Q111 expression (het and homo) / Q7
QRun4	21.1635	3	2	2762.42	2762.41	Vimentin	Vim	Cyto	f	SLADAINTEFKNTRTNEKVELQEL	n	Undertagged	1		0.4		0.333333	0.4					#REF!	0.377778	=Q111 expression (het and homo) / Q7
QRun4	21.1186	4	2	2762.44	2762.41	Vimentin	Vim	Cyto	f	SLADAINTEFKNTRTNEKVELQEL	n	Undertagged	1		0.444444		0.333333	0.4					#REF!	0.392593	=Q111 expression (het and homo) / Q7
Bortez	14.464	4	1	2776.43	2776.36	Vimentin	Vim	Cyto	l	LIKTVETRDGQVINETSQHHDDLE	*	Undertagged	1.16529	0.834706							1.02252	1.0151	#REF!	1.01881	=Bortezomib / control
Epox1	15.776	5	2	2776.4	2776.36	Vimentin	Vim	Cyto	l	LIKTVETRDGQVINETSQHHDDLE	*		0.968351	1.03165					nd	nd			<0.2	<0.2	=Epoxomicin / control
Epox2	14.2492	4	1	2776.4	2776.36	Vimentin	Vim	Cyto	l	LIKTVETRDGQVINETSQHHDDLE	*	Undertagged	0.689246	1.31075					1.00367	1.41462			#REF!	1.20914	=Epoxomicin / control
Epox2	14.2492	5	1	2776.42	2776.36	Vimentin	Vim	Cyto	l	LIKTVETRDGQVINETSQHHDDLE	*	Undertagged	0.664639	1.33536					1.0171	1.32941			#REF!	1.17326	=Epoxomicin / control
QRun1	15.989	3	2	2776.33	2776.36	Vimentin	Vim	Cyto	l	LIKTVETRDGQVINETSQHHDDLE	*		1.09091	0.909091	0.581818		0.727273	0.945455					#REF!	0.751515	=Q111 expression (het and homo) / Q7
QRun3	14.7671	4	1	2776.37	2776.36	Vimentin	Vim	Cyto	l	LIKTVETRDGQVINETSQHHDDLE	*	Undertagged	1		0.9375	1.0625	0.1875						#REF!	0.729167	=Q111 expression (het and homo) / Q7
QRun3	15.9925	4	2	2776.37	2776.36	Vimentin	Vim	Cyto	l	LIKTVETRDGQVINETSQHHDDLE	*		1		0.666667	0.75	0.416667						#REF!	0.611111	=Q111 expression (het and homo) / Q7
QRun3	14.7671	3	1	2776.38	2776.36	Vimentin	Vim	Cyto	l	LIKTVETRDGQVINETSQHHDDLE	*	Undertagged	1		1.02857	1.14286	0.257143						#REF!	0.809524	=Q111 expression (het and homo) / Q7
QRun4	14.738	3	1	2776.38	2776.36	Vimentin	Vim	Cyto	l	LIKTVETRDGQVINETSQHHDDLE	*	Undertagged	1		1		0.533333	0.533333					#REF!	0.688889	=Q111 expression (het and homo) / Q7
QRun4	14.738	5	1	2776.4	2776.36	Vimentin	Vim	Cyto	l	LIKTVETRDGQVINETSQHHDDLE	*	Undertagged	1		0.785714		0.428571	0.571429					#REF!	0.595238	=Q111 expression (het and homo) / Q7
QRun4	14.738	4	1	2776.41	2776.36	Vimentin	Vim	Cyto	l	LIKTVETRDGQVINETSQHHDDLE	*	Undertagged	1		1		0.583333	0.533333					#REF!	0.705556	=Q111 expression (het and homo) / Q7
Bortez	22.124	4	1	2842.46	2842.42	Vimentin	Vim	Cyto	v	DQLTNDKARVEVERDNLAEDIMRL	r	Undertagged	nd	nd							>5	>5	>5	>5	=Bortezomib / control
Bortez	22.1	5	1	2842.48	2842.42	Vimentin	Vim	Cyto	v	DQLTNDKARVEVERDNLAEDIMRL	r	Undertagged	nd	nd							>5	>5	>5	>5	=Bortezomib / control
Epox2	22.0982	4	1	2844.51	2844.46	Vimentin	Vim	Cyto	v	QIDVDVSKPDLTAALRDVRQQYESV	a	Undertagged	0.946746	1.05325					0.295858	0.387997			#REF!	0.341927	=Epoxomicin / control
Epox2	22.0538	4	1	2882.32	2882.27	Vimentin	Vim	Cyto	t	cyanoCEVDALKGTNESLERQMREMEENF	a		1.04882	0.951181					0.104987	0.227822			<0.2	<0.2	=Epoxomicin / control
QRun1	28.6719	4	3	2887.61	2887.58	Vimentin	Vim	Cyto	f	ANYIDKVRFLEQQNKILLAELEQL	k		1.15789	0.842105	nd		nd	nd					<0.2	<0.2	=Q111 expression (het and homo) / Q7
QRun4	28.6461	4	3	2887.61	2887.58	Vimentin	Vim	Cyto	f	ANYIDKVRFLEQQNKILLAELEQL	k		1		0.301887		0.0943396	0.0943396					#REF!	<0.2	=Q111 expression (het and homo) / Q7
Bortez	16.96	3	2	2889.47	2889.45	Vimentin	Vim	Cyto	t	LLIKTVETRDGQVINETSQHHDDLE	*		0.576271	1.42373							0	0.555411	#REF!	0.277705	=Bortezomib / control
Bortez	16.96	5	2	2889.48	2889.45	Vimentin	Vim	Cyto	t	LLIKTVETRDGQVINETSQHHDDLE	*		0.535324	1.46468							0.437197	0.506799	#REF!	0.471998	=Bortezomib / control
Bortez	15.957	4	1	2889.49	2889.45	Vimentin	Vim	Cyto	t	LLIKTVETRDGQVINETSQHHDDLE	*	Undertagged	1.02328	0.976722							0.456167	0.416239	#REF!	0.436203	=Bortezomib / control
Bortez	16.956	4	2	2889.5	2889.45	Vimentin	Vim	Cyto	t	LLIKTVETRDGQVINETSQHHDDLE	*		0.482169	1.51783							0.398376	0.465642	#REF!	0.432009	=Bortezomib / control
Bortez	15.96	5	1	2889.51	2889.45	Vimentin	Vim	Cyto	t	LLIKTVETRDGQVINETSQHHDDLE	*	Undertagged	1.08451	0.915487							0.400189	0.41576	#REF!	0.407975	=Bortezomib / control
Bortez	15.96	3	1	2889.51	2889.45	Vimentin	Vim	Cyto	t	LLIKTVETRDGQVINETSQHHDDLE	*	Undertagged	1.01882	0.981179							0.451694	0.540778	#REF!	0.496236	=Bortezomib / control
Epox1	17.1243	4	2	2889.47	2889.45	Vimentin	Vim	Cyto	t	LLIKTVETRDGQVINETSQHHDDLE	*		0.678571	1.32143					0.626488	0.830357			#REF!	0.728423	=Epoxomicin / control
Epox1	17.1243	5	2	2889.48	2889.45	Vimentin	Vim	Cyto	t	LLIKTVETRDGQVINETSQHHDDLE	*		0.660788	1.33921					0.482319	0.701476			#REF!	0.591897	=Epoxomicin / control
Epox1	15.8582	5	1	2889.51	2889.45	Vimentin	Vim	Cyto	t	LLIKTVETRDGQVINETSQHHDDLE	*	Undertagged	1.22246	0.77754					2.49803	2.28536			#REF!	2.3917	=Epoxomicin / control
Epox1	15.8582	3	1	2889.52	2889.45	Vimentin	Vim	Cyto	t	LLIKTVETRDGQVINETSQHHDDLE	*	Undertagged	1.03734	0.962656					1.70124	1.54357			#REF!	1.62241	=Epoxomicin / control
Epox1	17.1243	3	2	2889.52	2889.45	Vimentin	Vim	Cyto	t	LLIKTVETRDGQVINETSQHHDDLE	*		0	1					0.342657	0.454545			#REF!	0.398601	=Epoxomicin / control
Epox1	15.861	4	1	2889.53	2889.45	Vimentin	Vim	Cyto	t	LLIKTVETRDGQVINETSQHHDDLE	*	Undertagged	1.22903	0.770968					2.06344	2.30108			#REF!	2.18226	=Epoxomicin / control
Epox2	16.9904	5	2	2889.45	2889.45	Vimentin	Vim	Cyto	t	LLIKTVETRDGQVINETSQHHDDLE	*		1.47517	0.524827					1.07499	1.48963			#REF!	1.28231	=Epoxomicin / control
Epox2	16.9904	4	2	2889.47	2889.45	Vimentin	Vim	Cyto	t	LLIKTVETRDGQVINETSQHHDDLE	*		1.44754	0.552459					1.11932	1.34168			#REF!	1.2305	=Epoxomicin / control
Epox2	16.9904	3	2	2889.47	2889.45	Vimentin	Vim	Cyto	t	LLIKTVETRDGQVINETSQHHDDLE	*		1.15132	0.848684					0	1.04605			#REF!	0.523026	=Epoxomicin / control
Epox2	15.8756	4	1	2889.5	2889.45	Vimentin	Vim	Cyto	t	LLIKTVETRDGQVINETSQHHDDLE	*	Undertagged	0.97768	1.02232					1.41695	1.44982			#REF!	1.43338	=Epoxomicin / control
Epox2	15.8756	5	1	2889.51	2889.45	Vimentin	Vim	Cyto	t	LLIKTVETRDGQVINETSQHHDDLE	*	Undertagged	0.907312	1.09269					1.05561	1.33007			#REF!	1.19284	=Epoxomicin / control
Epox2	15.8726	3	1	2889.51	2889.45	Vimentin	Vim	Cyto	t	LLIKTVETRDGQVINETSQHHDDLE	*	Undertagged	0.860643	1.13936					1.43338	1.06279			#REF!	1.24809	=Epoxomicin / control
QRun1	17.1006	3	2	2889.46	2889.45	Vimentin	Vim	Cyto	t	LLIKTVETRDGQVINETSQHHDDLE	*		1.28	0.72	0.288		0.32	0.16					#REF!	0.256	=Q111 expression (het and homo) / Q7
QRun1	17.1006	5	2	2889.48	2889.45	Vimentin	Vim	Cyto	t	LLIKTVETRDGQVINETSQHHDDLE	*		1.18797	0.81203	0.255639		0.360902	0.150376					#REF!	0.255639	=Q111 expression (het and homo) / Q7
QRun2	16.478	3	1	2889.44	2889.45	Vimentin	Vim	Cyto	t	LLIKTVETRDGQVINETSQHHDDLE	*	Undertagged	0.953846	1.04615	0.492308		0.523077						#REF!	0.507692	=Q111 expression (het and homo) / Q7
QRun2	16.4236	4	1	2889.44	2889.45	Vimentin	Vim	Cyto	t	LLIKTVETRDGQVINETSQHHDDLE	*	Undertagged	1.03529	0.964706	0.282353		0.588235						#REF!	0.435294	=Q111 expression (het and homo) / Q7
QRun3	17.1112	4	2	2889.47	2889.45	Vimentin	Vim	Cyto	t	LLIKTVETRDGQVINETSQHHDDLE	*		1		0.306667	0.306667	0.266667						#REF!	0.293333	=Q111 expression (het and homo) / Q7
QRun3	16.1153	4	1	2889.47	2889.45	Vimentin	Vim	Cyto	t	LLIKTVETRDGQVINETSQHHDDLE	*	Undertagged	1		0.4375	0.6875	0.125						#REF!	0.416667	=Q111 expression (het and homo) / Q7
QRun3	17.1112	5	2	2889.47	2889.45	Vimentin	Vim	Cyto	t	LLIKTVETRDGQVINETSQHHDDLE	*		1		0.25974	0.220779	0.233766						#REF!	0.238095	=Q111 expression (het and homo) / Q7
QRun3	16.1153	3	1	2889.47	2889.45	Vimentin	Vim	Cyto	t	LLIKTVETRDGQVINETSQHHDDLE	*	Undertagged	1		0.52439	0.731707	0.121951						#REF!	0.45935	=Q111 expression (het and homo) / Q7
QRun3	16.1153	5	1	2889.48	2889.45	Vimentin	Vim	Cyto	t	LLIKTVETRDGQVINETSQHHDDLE	*	Undertagged	1		0.447059	0.788235	0.141176						#REF!	0.458824	=Q111 expression (het and homo) / Q7
QRun4	16.012	4	1	2889.48	2889.45	Vimentin	Vim	Cyto	t	LLIKTVETRDGQVINETSQHHDDLE	*	Undertagged	1		0.385714		0.428571	0.357143					#REF!	0.390476	=Q111 expression (het and homo) / Q7
QRun4	16.012	5	1	2889.48	2889.45	Vimentin	Vim	Cyto	t	LLIKTVETRDGQVINETSQHHDDLE	*	Undertagged	1		0.4		0.466667	0.333333					#REF!	0.4	=Q111 expression (het and homo) / Q7
QRun4	15.9943	3	1	2889.49	2889.45	Vimentin	Vim	Cyto	t	LLIKTVETRDGQVINETSQHHDDLE	*	Undertagged	1		0.375		0.5	0.375					#REF!	0.416667	=Q111 expression (het and homo) / Q7
Bortez	21.671	4	1	2941.57	2941.49	Vimentin	Vim	Cyto	q	VDQLTNDKARVEVERDNLAEDIMRL	r	Undertagged	1.11669	0.883306							3.92382	4.06969	#REF!	3.99676	=Bortezomib / control
Bortez	17.136	4	2	2990.52	2990.49	Vimentin	Vim	Cyto	r	TLLIKTVETRDGQVINETSQHHDDLE	*		0.457265	1.54274							0.350816	0.458819	#REF!	0.404817	=Bortezomib / control
Bortez	17.136	5	2	2990.53	2990.49	Vimentin	Vim	Cyto	r	TLLIKTVETRDGQVINETSQHHDDLE	*		0.498289	1.50171							0.342178	0.444444	#REF!	0.393311	=Bortezomib / control
Bortez	16.78	4	1	2990.56	2990.49	Vimentin	Vim	Cyto	r	TLLIKTVETRDGQVINETSQHHDDLE	*	Undertagged	1.03456	0.965437							0.284362	0.299986	#REF!	0.292174	=Bortezomib / control
Bortez	16.78	5	1	2990.56	2990.49	Vimentin	Vim	Cyto	r	TLLIKTVETRDGQVINETSQHHDDLE	*	Undertagged	0.970216	1.02978							0.300676	0.310384	#REF!	0.30553	=Bortezomib / control
Bortez	16.802	3	1	2990.57	2990.49	Vimentin	Vim	Cyto	r	TLLIKTVETRDGQVINETSQHHDDLE	*	Undertagged	0.986023	1.01398							0.330432	0.369989	#REF!	0.350211	=Bortezomib / control
Epox1	17.3017	3	2	2990.49	2990.49	Vimentin	Vim	Cyto	r	TLLIKTVETRDGQVINETSQHHDDLE	*		0.852018	1.14798					0.457399	0.381166			#REF!	0.419283	=Epoxomicin / control
Epox1	17.2816	4	2	2990.53	2990.49	Vimentin	Vim	Cyto	r	TLLIKTVETRDGQVINETSQHHDDLE	*		0.675342	1.32466					0.104783	0.132838			<0.2	<0.2	=Epoxomicin / control
Epox1	17.2816	5	2	2990.53	2990.49	Vimentin	Vim	Cyto	r	TLLIKTVETRDGQVINETSQHHDDLE	*		0.756217	1.24378					0.121804	0.19549			<0.2	<0.2	=Epoxomicin / control
Epox1	16.7514	3	1	2990.56	2990.49	Vimentin	Vim	Cyto	r	TLLIKTVETRDGQVINETSQHHDDLE	*	Undertagged	1.29154	0.708456					0.511263	0.346719			#REF!	0.428991	=Epoxomicin / control
Epox1	17.319	5	1	2990.58	2990.49	Vimentin	Vim	Cyto	r	TLLIKTVETRDGQVINETSQHHDDLE	*	Undertagged	1.13035	0.869655					0.566794	0.395753			#REF!	0.481274	=Epoxomicin / control
Epox1	17.2477	4	1	2990.6	2990.49	Vimentin	Vim	Cyto	r	TLLIKTVETRDGQVINETSQHHDDLE	*	Undertagged	1.04132	0.958678					0.513668	0.840432			#REF!	0.67705	=Epoxomicin / control
Epox2	17.1264	4	2	2990.53	2990.49	Vimentin	Vim	Cyto	r	TLLIKTVETRDGQVINETSQHHDDLE	*		1.55914	0.44086					0.508065	0.754704			#REF!	0.631384	=Epoxomicin / control
Epox2	17.1264	5	2	2990.53	2990.49	Vimentin	Vim	Cyto	r	TLLIKTVETRDGQVINETSQHHDDLE	*		1.52704	0.472958					0.945418	1.30175			#REF!	1.12359	=Epoxomicin / control
Epox2	16.7312	4	1	2990.55	2990.49	Vimentin	Vim	Cyto	r	TLLIKTVETRDGQVINETSQHHDDLE	*	Undertagged	0.952551	1.04745					1.02826	1.34485			#REF!	1.18655	=Epoxomicin / control
Epox2	16.7312	3	1	2990.55	2990.49	Vimentin	Vim	Cyto	r	TLLIKTVETRDGQVINETSQHHDDLE	*	Undertagged	1.09908	0.900917					1.01651	1.77615			#REF!	1.39633	=Epoxomicin / control
Epox2	16.7312	5	1	2990.56	2990.49	Vimentin	Vim	Cyto	r	TLLIKTVETRDGQVINETSQHHDDLE	*	Undertagged	0.992651	1.00735					0.996231	1.2514			#REF!	1.12381	=Epoxomicin / control
Epox2	17.1491	3	2	2990.57	2990.49	Vimentin	Vim	Cyto	r	TLLIKTVETRDGQVINETSQHHDDLE	*		1.30667	0.693333					0.406667	0.64			#REF!	0.523333	=Epoxomicin / control
QRun1	17.3497	5	2	2990.52	2990.49	Vimentin	Vim	Cyto	r	TLLIKTVETRDGQVINETSQHHDDLE	*		0.939597	1.0604	0.174497		0.187919	0.0671141					<0.2	<0.2	=Q111 expression (het and homo) / Q7
QRun1	17.0289	4	1	2990.52	2990.49	Vimentin	Vim	Cyto	r	TLLIKTVETRDGQVINETSQHHDDLE	*	Undertagged	0.774194	1.22581	0.451613		0.632258	0.567742					#REF!	0.550538	=Q111 expression (het and homo) / Q7
QRun1	17.3403	4	2	2990.53	2990.49	Vimentin	Vim	Cyto	r	TLLIKTVETRDGQVINETSQHHDDLE	*		0.967742	1.03226	0.180645		0.193548	0.0645161					<0.2	<0.2	=Q111 expression (het and homo) / Q7
QRun1	17.0289	3	1	2990.53	2990.49	Vimentin	Vim	Cyto	r	TLLIKTVETRDGQVINETSQHHDDLE	*	Undertagged	0.774194	1.22581	0.516129		0.645161	0.516129					#REF!	0.55914	=Q111 expression (het and homo) / Q7
QRun1	17.2886	3	2	2990.55	2990.49	Vimentin	Vim	Cyto	r	TLLIKTVETRDGQVINETSQHHDDLE	*		0.9375	1.0625	0.2125		0.25	0.0875					<0.2	<0.2	=Q111 expression (het and homo) / Q7
QRun2	17.2224	3	1	2990.49	2990.49	Vimentin	Vim	Cyto	r	TLLIKTVETRDGQVINETSQHHDDLE	*	Undertagged	1	1	0.5		0.666667						#REF!	0.583333	=Q111 expression (het and homo) / Q7
QRun2	17.1446	4	1	2990.5	2990.49	Vimentin	Vim	Cyto	r	TLLIKTVETRDGQVINETSQHHDDLE	*	Undertagged	0.983871	1.01613	0.5		0.612903						#REF!	0.556452	=Q111 expression (het and homo) / Q7
QRun2	17.0659	5	1	2990.52	2990.49	Vimentin	Vim	Cyto	r	TLLIKTVETRDGQVINETSQHHDDLE	*	Undertagged	1.09091	0.909091	0.545455		1.09091						#REF!	0.818182	=Q111 expression (het and homo) / Q7
QRun3	17.3143	4	2	2990.51	2990.49	Vimentin	Vim	Cyto	r	TLLIKTVETRDGQVINETSQHHDDLE	*		1		0.367647	0.367647	0.367647						#REF!	0.367647	=Q111 expression (het and homo) / Q7
QRun3	16.9102	5	1	2990.52	2990.49	Vimentin	Vim	Cyto	r	TLLIKTVETRDGQVINETSQHHDDLE	*	Undertagged	1		0.611111	0.855556	0.2						#REF!	0.555556	=Q111 expression (het and homo) / Q7
QRun3	16.9275	4	1	2990.53	2990.49	Vimentin	Vim	Cyto	r	TLLIKTVETRDGQVINETSQHHDDLE	*	Undertagged	1		0.5875	0.875	0.1875						#REF!	0.55	=Q111 expression (het and homo) / Q7
QRun3	16.9102	3	1	2990.53	2990.49	Vimentin	Vim	Cyto	r	TLLIKTVETRDGQVINETSQHHDDLE	*	Undertagged	1		0.611765	0.882353	0.211765						#REF!	0.568627	=Q111 expression (het and homo) / Q7
QRun4	16.8732	3	1	2990.53	2990.49	Vimentin	Vim	Cyto	r	TLLIKTVETRDGQVINETSQHHDDLE	*	Undertagged	1		0.4375		0.4375	0.375					#REF!	0.416667	=Q111 expression (het and homo) / Q7
QRun4	16.8284	4	1	2990.53	2990.49	Vimentin	Vim	Cyto	r	TLLIKTVETRDGQVINETSQHHDDLE	*	Undertagged	1		0.44		0.533333	0.4					#REF!	0.457778	=Q111 expression (het and homo) / Q7
QRun4	16.8107	5	1	2990.54	2990.49	Vimentin	Vim	Cyto	r	TLLIKTVETRDGQVINETSQHHDDLE	*	Undertagged	1		0.506667		0.533333	0.426667					#REF!	0.488889	=Q111 expression (het and homo) / Q7
Bortez	19.183	5	3	3036.54	3036.56	Vimentin	Vim	Cyto	f	KNTRTNEKVELQELNDRFANYIDKV	r	Undertagged	1.03811	0.961893							0.247524	0.165948	#REF!	0.206736	=Bortezomib / control
Epox2	19.292	5	3	3036.56	3036.56	Vimentin	Vim	Cyto	f	KNTRTNEKVELQELNDRFANYIDKV	r	Undertagged	0.97767	1.02233					0.0744325	0.15668			<0.2	<0.2	=Epoxomicin / control
QRun3	19.5183	5	3	3036.58	3036.56	Vimentin	Vim	Cyto	f	KNTRTNEKVELQELNDRFANYIDKV	r	Undertagged	1		0.583333	0.5	0.333333						#REF!	0.472222	=Q111 expression (het and homo) / Q7
Bortez	21.626	5	1	3069.62	3069.55	Vimentin	Vim	Cyto	r	QVDQLTNDKARVEVERDNLAEDIMRL	r	Undertagged	1.15471	0.84529							2.05704	2.52204	#REF!	2.28954	=Bortezomib / control
Bortez	23.4	4	2	3083.54	3083.5	Vimentin	Vim	Cyto	l	QDSVDFSLADAINTEFKNTRTNEKVEL	q	Undertagged	1.02237	0.977632							1.10638	0.880524	#REF!	0.993453	=Bortezomib / control
Bortez	15.553	4	1	3146.65	3146.6	Vimentin	Vim	Cyto	k	RTLLIKTVETRDGQVINETSQHHDDLE	*	Undertagged	0.972707	1.02729							0.417002	0.404922	#REF!	0.410962	=Bortezomib / control
Epox1	15.5355	5	1	3146.69	3146.6	Vimentin	Vim	Cyto	k	RTLLIKTVETRDGQVINETSQHHDDLE	*	Undertagged	1.33413	0.665873					0.564324	0.595593			#REF!	0.579958	=Epoxomicin / control
Epox2	15.5227	5	1	3146.67	3146.6	Vimentin	Vim	Cyto	k	RTLLIKTVETRDGQVINETSQHHDDLE	*	Undertagged	0.878564	1.12144					0.67612	0.987178			#REF!	0.831649	=Epoxomicin / control
QRun1	15.9174	4	2	3146.62	3146.6	Vimentin	Vim	Cyto	k	RTLLIKTVETRDGQVINETSQHHDDLE	*		0.933333	1.06667	nd		nd	nd					<0.2	<0.2	=Q111 expression (het and homo) / Q7
QRun3	15.7894	5	1	3146.63	3146.6	Vimentin	Vim	Cyto	k	RTLLIKTVETRDGQVINETSQHHDDLE	*	Undertagged	1		0.675325	0.844156	0.324675						#REF!	0.614719	=Q111 expression (het and homo) / Q7
Bortez	24.242	4	1	3209.56	3209.5	Vimentin	Vim	Cyto	c	EVDALKGTNESLERQMREMEENFALEAA	n	Undertagged	0.970123	1.02988							0.255843	0.259139	#REF!	0.257491	=Bortezomib / control
Bortez	24.227	4	1	3209.59	3209.5	Vimentin	Vim	Cyto	c	EVDALKGTNESLERQMREMEENFALEAA	n	Undertagged	1.00736	0.992644							0.18583	0.274874	#REF!	0.230352	=Bortezomib / control
QRun3	24.1852	4	1	3209.51	3209.5	Vimentin	Vim	Cyto	c	EVDALKGTNESLERQMREMEENFALEAA	n	Undertagged	1		0.486111	0.972222	0.208333						#REF!	0.555556	=Q111 expression (het and homo) / Q7
QRun4	24.2985	4	1	3209.55	3209.5	Vimentin	Vim	Cyto	c	EVDALKGTNESLERQMREMEENFALEAA	n	Undertagged	1		0.428571		0.5	0.428571					#REF!	0.452381	=Q111 expression (het and homo) / Q7
Bortez	24.478	4	2	3453.73	3453.69	Vimentin	Vim	Cyto	l	QDSVDFSLADAINTEFKNTRTNEKVELQEL	n	Undertagged	1.20578	0.794218							0.28288	0.271542	#REF!	0.277211	=Bortezomib / control
Bortez	24.291	4	3	3453.74	3453.69	Vimentin	Vim	Cyto	l	QDSVDFSLADAINTEFKNTRTNEKVELQEL	n		0.438339	1.56166							0.300319	0.467732	#REF!	0.384026	=Bortezomib / control
Epox2	23.7443	4	2	3453.73	3453.69	Vimentin	Vim	Cyto	l	QDSVDFSLADAINTEFKNTRTNEKVELQEL	n	Undertagged	1.00453	0.995469					0.201464	0.20007			#REF!	0.200767	=Epoxomicin / control
Epox2	23.626	4	3	3453.73	3453.69	Vimentin	Vim	Cyto	l	QDSVDFSLADAINTEFKNTRTNEKVELQEL	n		1.53708	0.462917					0.241911	0.203086			#REF!	0.222499	=Epoxomicin / control
QRun1	24.6793	4	3	3453.7	3453.69	Vimentin	Vim	Cyto	l	QDSVDFSLADAINTEFKNTRTNEKVELQEL	n		1.11111	0.888889	nd		nd	nd					<0.2	<0.2	=Q111 expression (het and homo) / Q7
QRun2	23.7153	3	2	3453.66	3453.69	Vimentin	Vim	Cyto	l	QDSVDFSLADAINTEFKNTRTNEKVELQEL	n	Undertagged	1.0303	0.969697	0.424242		0.424242						#REF!	0.424242	=Q111 expression (het and homo) / Q7
QRun2	23.9029	4	2	3453.69	3453.69	Vimentin	Vim	Cyto	l	QDSVDFSLADAINTEFKNTRTNEKVELQEL	n	Undertagged	1.01587	0.984127	0.349206		0.444444						#REF!	0.396825	=Q111 expression (het and homo) / Q7
QRun3	24.3365	4	2	3453.71	3453.69	Vimentin	Vim	Cyto	l	QDSVDFSLADAINTEFKNTRTNEKVELQEL	n	Undertagged	1		0.461538	0.461538	0.261538						#REF!	0.394872	=Q111 expression (het and homo) / Q7
QRun3	24.2288	4	3	3453.71	3453.69	Vimentin	Vim	Cyto	l	QDSVDFSLADAINTEFKNTRTNEKVELQEL	n		1		0.384615	0.230769	0.353846						#REF!	0.323077	=Q111 expression (het and homo) / Q7
QRun4	24.3788	4	2	3453.71	3453.69	Vimentin	Vim	Cyto	l	QDSVDFSLADAINTEFKNTRTNEKVELQEL	n	Undertagged	1		0.461538		0.369231	0.307692					#REF!	0.379487	=Q111 expression (het and homo) / Q7
QRun1	25.1927	4	3	3566.76	3566.77	Vimentin	Vim	Cyto	l	LQDSVDFSLADAINTEFKNTRTNEKVELQEL	n		1.05263	0.947368	0.442105		0.421053	0.442105					#REF!	0.435088	=Q111 expression (het and homo) / Q7
QRun2	24.5798	4	2	3566.74	3566.77	Vimentin	Vim	Cyto	l	LQDSVDFSLADAINTEFKNTRTNEKVELQEL	n	Undertagged	1.01075	0.989247	0.172043		0.236559						#REF!	0.204301	=Q111 expression (het and homo) / Q7
QRun3	25.1963	4	3	3566.76	3566.77	Vimentin	Vim	Cyto	l	LQDSVDFSLADAINTEFKNTRTNEKVELQEL	n		1		0.307692	0.276923	0.461538						#REF!	0.348718	=Q111 expression (het and homo) / Q7
QRun3	24.64	4	2	3566.8	3566.77	Vimentin	Vim	Cyto	l	LQDSVDFSLADAINTEFKNTRTNEKVELQEL	n	Undertagged	1		0.538462	0.615385	0.230769						#REF!	0.461538	=Q111 expression (het and homo) / Q7
QRun4	24.6947	4	2	3566.8	3566.77	Vimentin	Vim	Cyto	l	LQDSVDFSLADAINTEFKNTRTNEKVELQEL	n	Undertagged	1		0.6		0.6	0.8					#REF!	0.666667	=Q111 expression (het and homo) / Q7
Epox2	23.6704	5	2	3985.97	3985.93	Vimentin	Vim	Cyto	l	QDSVDFSLADAINTEFKNTRTNEKVELQELNDRF	a	Undertagged	0.942943	1.05706					0.348348	0.322322			#REF!	0.335335	=Epoxomicin / control
Epox2	23.6842	4	2	3986.04	3985.93	Vimentin	Vim	Cyto	l	QDSVDFSLADAINTEFKNTRTNEKVELQELNDRF	a	Undertagged	0.968059	1.03194					0.628993	0.260442			#REF!	0.444717	=Epoxomicin / control
QRun1	24.5042	5	3	3985.97	3985.93	Vimentin	Vim	Cyto	l	QDSVDFSLADAINTEFKNTRTNEKVELQELNDRF	a		1.11111	0.888889	nd		nd	nd					<0.2	<0.2	=Q111 expression (het and homo) / Q7
QRun1	24.5148	4	3	3985.98	3985.93	Vimentin	Vim	Cyto	l	QDSVDFSLADAINTEFKNTRTNEKVELQELNDRF	a		1	1	nd		nd	nd					<0.2	<0.2	=Q111 expression (het and homo) / Q7
QRun2	23.8882	5	2	3985.94	3985.93	Vimentin	Vim	Cyto	l	QDSVDFSLADAINTEFKNTRTNEKVELQELNDRF	a	Undertagged	1.11111	0.888889	nd		0.277778						#REF!	<0.2	=Q111 expression (het and homo) / Q7
QRun3	24.4634	5	2	3985.93	3985.93	Vimentin	Vim	Cyto	l	QDSVDFSLADAINTEFKNTRTNEKVELQELNDRF	a	Undertagged	1		0.461538	0.461538	0.230769						#REF!	0.384615	=Q111 expression (het and homo) / Q7
QRun3	24.3994	4	2	3985.95	3985.93	Vimentin	Vim	Cyto	l	QDSVDFSLADAINTEFKNTRTNEKVELQELNDRF	a	Undertagged	1		0.416667	0.5	0.25						#REF!	0.388889	=Q111 expression (het and homo) / Q7
QRun4	24.4737	5	2	3985.96	3985.93	Vimentin	Vim	Cyto	l	QDSVDFSLADAINTEFKNTRTNEKVELQELNDRF	a	Undertagged	1		0.444444		0.555556	0.222222					#REF!	0.407407	=Q111 expression (het and homo) / Q7
QRun1	13.1491	6	1	3449.75	3449.73	Y-box binding protein 3	Ybx3	Cyto/Nuc	r	RGPARPRPAPAIGEAEDKENQQAANGPNQPSAR	r		0.899083	1.10092	0.458716		0.642202	0.752294					#REF!	0.617737	=Q111 expression (het and homo) / Q7
QRun1	13.1491	3	1	3449.76	3449.73	Y-box binding protein 3	Ybx3	Cyto/Nuc	r	RGPARPRPAPAIGEAEDKENQQAANGPNQPSAR	r		0.615385	1.38462	0.538462		0.846154	0.692308					#REF!	0.692308	=Q111 expression (het and homo) / Q7
QRun1	13.2008	4	1	3449.77	3449.73	Y-box binding protein 3	Ybx3	Cyto/Nuc	r	RGPARPRPAPAIGEAEDKENQQAANGPNQPSAR	r		0.774194	1.22581	0.516129		0.709677	0.709677					#REF!	0.645161	=Q111 expression (het and homo) / Q7
Epox1	13.1524	4	2	3466.69	3466.64	Y-box binding protein 3	Ybx3	Cyto/Nuc	r	SRPLNAVSQDGKETKAGEAPTENPAPATEQSSAE	*	Undertagged	1.22414	0.775858					0.784852	1.35195			#REF!	1.0684	=Epoxomicin / control
QRun1	14.0656	4	3	3466.66	3466.64	Y-box binding protein 3	Ybx3	Cyto/Nuc	r	SRPLNAVSQDGKETKAGEAPTENPAPATEQSSAE	*		1.21739	0.782609	0.208696		0.26087	0.156522					#REF!	0.208696	=Q111 expression (het and homo) / Q7
QRun1	13.9528	4	2	3466.68	3466.64	Y-box binding protein 3	Ybx3	Cyto/Nuc	r	SRPLNAVSQDGKETKAGEAPTENPAPATEQSSAE	*	Undertagged	1.09375	0.90625	0.390625		0.34375	0.625					#REF!	0.453125	=Q111 expression (het and homo) / Q7
Epox1	12.7995	5	2	3622.81	3622.75	Y-box binding protein 3	Ybx3	Cyto/Nuc	r	RSRPLNAVSQDGKETKAGEAPTENPAPATEQSSAE	*	Undertagged	1.23605	0.763951					0.858269	1.16131			#REF!	1.00979	=Epoxomicin / control
QRun1	13.5803	4	3	3622.77	3622.75	Y-box binding protein 3	Ybx3	Cyto/Nuc	r	RSRPLNAVSQDGKETKAGEAPTENPAPATEQSSAE	*		1.25	0.75	0.25		0.5	0.2					#REF!	0.316667	=Q111 expression (het and homo) / Q7
QRun1	13.5803	5	3	3622.77	3622.75	Y-box binding protein 3	Ybx3	Cyto/Nuc	r	RSRPLNAVSQDGKETKAGEAPTENPAPATEQSSAE	*		1.27907	0.72093	0.325581		0.44186	0.232558					#REF!	0.333333	=Q111 expression (het and homo) / Q7
QRun1	13.518	4	2	3622.78	3622.75	Y-box binding protein 3	Ybx3	Cyto/Nuc	r	RSRPLNAVSQDGKETKAGEAPTENPAPATEQSSAE	*	Undertagged	1.04348	0.956522	0.486957		0.521739	0.8					#REF!	0.602899	=Q111 expression (het and homo) / Q7
QRun1	13.518	5	2	3622.79	3622.75	Y-box binding protein 3	Ybx3	Cyto/Nuc	r	RSRPLNAVSQDGKETKAGEAPTENPAPATEQSSAE	*	Undertagged	1.03704	0.962963	0.592593		0.42963	0.666667					#REF!	0.562963	=Q111 expression (het and homo) / Q7
Bortez	13.031	3	1	1862.96	1862.98	Zyxin	Zyx	Cyto	l	HVQPQAKPHVQPQPVSS	a	Undertagged	1.03684	0.963158							0.765789	0.863158	#REF!	0.814474	=Bortezomib / control
Epox1	12.3278	3	1	1863.01	1862.98	Zyxin	Zyx	Cyto	l	HVQPQAKPHVQPQPVSS	a	Undertagged	0.64574	1.35426					0.286996	0			<0.2	<0.2	=Epoxomicin / control
Epox2	12.6445	3	1	1863	1862.98	Zyxin	Zyx	Cyto	l	HVQPQAKPHVQPQPVSS	a	Undertagged	0.860174	1.13983					0.561234	0.568949			#REF!	0.565092	=Epoxomicin / control
QRun3	13.6057	4	1	1862.98	1862.98	Zyxin	Zyx	Cyto	l	HVQPQAKPHVQPQPVSS	a	Undertagged	1		0.761364	0.772727	0.477273						#REF!	0.670455	=Q111 expression (het and homo) / Q7
QRun3	13.5875	3	1	1862.99	1862.98	Zyxin	Zyx	Cyto	l	HVQPQAKPHVQPQPVSS	a	Undertagged	1		0.632184	0.689655	0.287356						#REF!	0.536398	=Q111 expression (het and homo) / Q7
QRun3	13.6494	2	2	1862.99	1862.98	Zyxin	Zyx	Cyto	l	HVQPQAKPHVQPQPVSS	a		1		0.235294	0.294118	0.588235						#REF!	0.372549	=Q111 expression (het and homo) / Q7
QRun3	13.6057	2	1	1862.99	1862.98	Zyxin	Zyx	Cyto	l	HVQPQAKPHVQPQPVSS	a	Undertagged	1		0.724138	0.724138	0.425287						#REF!	0.624521	=Q111 expression (het and homo) / Q7
QRun4	13.6058	2	1	1862.99	1862.98	Zyxin	Zyx	Cyto	l	HVQPQAKPHVQPQPVSS	a	Undertagged	1		0.705882		0.764706	0.764706					#REF!	0.745098	=Q111 expression (het and homo) / Q7
QRun4	13.6058	3	1	1862.99	1862.98	Zyxin	Zyx	Cyto	l	HVQPQAKPHVQPQPVSS	a	Undertagged	1		0.785714		0.785714	0.785714					#REF!	0.785714	=Q111 expression (het and homo) / Q7
QRun4	13.6506	4	1	1863	1862.98	Zyxin	Zyx	Cyto	l	HVQPQAKPHVQPQPVSS	a	Undertagged	1		0.6		0.733333	0.733333					#REF!	0.688889	=Q111 expression (het and homo) / Q7
QRun3	19.0066	2	2	701.415									1		0.153846	0.153846	0.230769						#REF!	<0.2	=Q111 expression (het and homo) / Q7
QRun3	20.0452	2	1	701.422									1		0.230769	0.261538	0.107692						#REF!	0.2	=Q111 expression (het and homo) / Q7
QRun1	17.6587	2	2	701.422									1.33333	0.666667	0.209524		0.228571	0.0952381					<0.2	<0.2	=Q111 expression (het and homo) / Q7
QRun4	20.0124	2	1	701.432									1		0.214286		0.157143	0.157143					#REF!	<0.2	=Q111 expression (het and homo) / Q7
QRun2	19.6734	2	1	701.437									1.01408	0.985915	0.211268		0.309859						#REF!	0.260563	=Q111 expression (het and homo) / Q7
QRun3	28.6947	1	1	787.383									1		0.31746	0.428571	0.396825						#REF!	0.380952	=Q111 expression (het and homo) / Q7
QRun4	28.8275	1	1	787.388									1		0.333333		0.25	0.183333					#REF!	0.255556	=Q111 expression (het and homo) / Q7
QRun3	17.3143	2	1	824.41									1		0.615385	0.615385	0.338462						#REF!	0.523077	=Q111 expression (het and homo) / Q7
QRun1	27.3136	2	1	833.45									1.18519	0.814815	0.592593		0.592593	0.296296					#REF!	0.493827	=Q111 expression (het and homo) / Q7
QRun1	22.918	2	1	860.466									1.2	0.8	0.24		0.24	0.176					#REF!	0.218667	=Q111 expression (het and homo) / Q7
QRun4	17.6062	2	1	865.453									1		0.157143		0.214286	0.257143					#REF!	0.209524	=Q111 expression (het and homo) / Q7
QRun1	24.4125	2	1	919.444									1.21739	0.782609	0.469565		0.330435	0.26087					#REF!	0.353623	=Q111 expression (het and homo) / Q7
QRun4	17.8324	2	1	997.598									1		0.5		0.5	0.416667					#REF!	0.472222	=Q111 expression (het and homo) / Q7
QRun4	15.2166	3	2	1000.55									1		0.357143		0.357143	0.314286					#REF!	0.342857	=Q111 expression (het and homo) / Q7
QRun3	15.3407	2	2	1000.56									1		0.285714	0.285714	0.171429						#REF!	0.247619	=Q111 expression (het and homo) / Q7
QRun3	15.3407	3	2	1000.56									1		0.266667	0.266667	0.16						#REF!	0.231111	=Q111 expression (het and homo) / Q7
QRun4	15.2624	2	2	1000.57									1		0.2		0.183333	0.166667					#REF!	<0.2	=Q111 expression (het and homo) / Q7
QRun1	20.6937	2	1	1004.54									1.33333	0.666667	0.5		0.5	nd					#REF!	0.333333	=Q111 expression (het and homo) / Q7
QRun4	14.8016	3	4	1007.32									1		0.571429		0.428571	0.271429					#REF!	0.42381	=Q111 expression (het and homo) / Q7
QRun1	19.2532	3	2	1051.47									0.967742	1.03226	0.322581		0.516129	0.258065					#REF!	0.365591	=Q111 expression (het and homo) / Q7
QRun1	27.6215	2	1	1066.52									1.09677	0.903226	0.541935		0.516129	0.516129					#REF!	0.524731	=Q111 expression (het and homo) / Q7
QRun3	19.5183	2	1	1067.63									1		0.2	0.266667	0.466667						#REF!	0.311111	=Q111 expression (het and homo) / Q7
QRun4	19.2983	2	1	1067.64									1		0.166667		0.166667	0.166667					#REF!	<0.2	=Q111 expression (het and homo) / Q7
QRun1	18.7702	2	1	1067.64									1.18519	0.814815	0.444444		0.518519	0.281481					#REF!	0.414815	=Q111 expression (het and homo) / Q7
QRun1	18.7702	2	1	1067.64									1.14286	0.857143	0.428571		0.571429	0.285714					#REF!	0.428571	=Q111 expression (het and homo) / Q7
QRun1	21.2918	2	1	1082.51									1.45455	0.545455	0.109091		0.636364	0.163636					#REF!	0.30303	=Q111 expression (het and homo) / Q7
QRun4	19.2347	2	1	1085.57									1		0.75		1.125	0.75					#REF!	0.875	=Q111 expression (het and homo) / Q7
QRun4	21.1009	2	1	1127.59									1		0.444444		0.555556	0.444444					#REF!	0.481481	=Q111 expression (het and homo) / Q7
QRun3	21.6756	3	2	1146.59									1		0.225	0.375	0.25						#REF!	0.283333	=Q111 expression (het and homo) / Q7
QRun1	21.4563	3	2	1146.61									1.37681	0.623188	0.478261		0.449275	0.231884					#REF!	0.386473	=Q111 expression (het and homo) / Q7
QRun4	20.5567	2	1	1149.61									1		0.333333		0.3	0.333333					#REF!	0.322222	=Q111 expression (het and homo) / Q7
QRun3	19.8442	3	1	1149.63									1		0.294118	0.352941	0.176471						#REF!	0.27451	=Q111 expression (het and homo) / Q7
QRun3	17.7457	3	1	1155.6									1		0.25	0.35	0.125						#REF!	0.241667	=Q111 expression (het and homo) / Q7
Bortez	24.033	2	1	1168.51									1.21749	0.782509							nd	nd	<0.2	<0.2	=Bortezomib / control
QRun1	13.5086	2	1	1169.48									1	1	nd		nd	nd					<0.2	<0.2	=Q111 expression (het and homo) / Q7
QRun4	21.4533	2	1	1185.65									1		0.314286		0.571429	0.428571					#REF!	0.438095	=Q111 expression (het and homo) / Q7
QRun4	20.9727	2	2	1187.61									1		nd		nd	nd					<0.2	<0.2	=Q111 expression (het and homo) / Q7
QRun3	19.5975	3	1	1228.63									1		0.481928	0.385542	0.481928						#REF!	0.449799	=Q111 expression (het and homo) / Q7
QRun4	19.5068	3	1	1228.63									1		0.615385		0.846154	1.07692					#REF!	0.846154	=Q111 expression (het and homo) / Q7
QRun3	18.8838	3	2	1239.6									1		0.388889	0.444444	0.166667						#REF!	0.333333	=Q111 expression (het and homo) / Q7
QRun4	18.6279	3	2	1239.61									1		0.909091		0.272727	0.272727					#REF!	0.484848	=Q111 expression (het and homo) / Q7
QRun2	16.7754	3	1	1246.62									1	1	nd		0.485714						#REF!	0.242857	=Q111 expression (het and homo) / Q7
QRun3	17.094	3	1	1246.63									1		0.25	0.375	0.1875						#REF!	0.270833	=Q111 expression (het and homo) / Q7
QRun4	16.4301	3	1	1251.58									1		0.538462		0.461538	0.0769231					#REF!	0.358974	=Q111 expression (het and homo) / Q7
QRun4	16.8107	3	1	1265.71									1		0.642857		0.928571	0.857143					#REF!	0.809524	=Q111 expression (het and homo) / Q7
QRun4	14.4211	3	2	1269.71									1		0.337838		0.337838	0.337838					#REF!	0.337838	=Q111 expression (het and homo) / Q7
QRun4	14.2751	3	1	1269.72									1		0.6		1.33333	1.86667					#REF!	1.26667	=Q111 expression (het and homo) / Q7
QRun3	14.3184	3	1	1269.72									1		0.584416	0.558442	0.324675						#REF!	0.489177	=Q111 expression (het and homo) / Q7
QRun4	19.7789	2	1	1270.7									1		0.307692		0.384615	0.461538					#REF!	0.384615	=Q111 expression (het and homo) / Q7
QRun1	13.6931	3	1	1280.73									1.14286	0.857143	0.371429		0.514286	0.785714					#REF!	0.557143	=Q111 expression (het and homo) / Q7
QRun4	20.784	3	2	1282.7									1		0.3		0.266667	0.333333					#REF!	0.3	=Q111 expression (het and homo) / Q7
QRun3	19.0066	3	1	1282.7									1		0.5	0.6	0.4625						#REF!	0.520833	=Q111 expression (het and homo) / Q7
QRun1	20.5092	3	2	1282.71									1.02857	0.971429	0.228571		0.308571	0.182857					#REF!	0.24	=Q111 expression (het and homo) / Q7
QRun4	24.2985	2	1	1282.75									1		0.307692		0.384615	0.384615					#REF!	0.358974	=Q111 expression (het and homo) / Q7
QRun3	18.0107	3	1	1284.71									1		0.5	0.5375	0.5						#REF!	0.5125	=Q111 expression (het and homo) / Q7
QRun3	18.8056	3	1	1289.76									1		0.506849	0.547945	0.342466						#REF!	0.465753	=Q111 expression (het and homo) / Q7
QRun3	19.7193	2	1	1290.7									1		0.571429	0.428571	0.357143						#REF!	0.452381	=Q111 expression (het and homo) / Q7
QRun3	16.6453	3	1	1291.67									1		0.933333	1.06667	0.306667						#REF!	0.768889	=Q111 expression (het and homo) / Q7
QRun4	16.5563	3	1	1291.69									1		1.875		1.125	1.25					#REF!	1.41667	=Q111 expression (het and homo) / Q7
QRun4	18.2129	3	2	1312.67									1		0.461538		0.461538	0.461538					#REF!	0.461538	=Q111 expression (het and homo) / Q7
QRun1	17.7715	3	3	1312.7									1.2	0.8	0.666667		0.6	0.333333					#REF!	0.533333	=Q111 expression (het and homo) / Q7
QRun1	18.3355	3	3	1318.64									1.15152	0.848485	nd		nd	nd					<0.2	<0.2	=Q111 expression (het and homo) / Q7
QRun1	22.5584	2	1	1320.68									1	1	0.457143		0.342857	0.428571					#REF!	0.409524	=Q111 expression (het and homo) / Q7
QRun3	18.7244	3	2	1325.73									1		0.243902	0.280488	0.182927						#REF!	0.235772	=Q111 expression (het and homo) / Q7
QRun4	18.5028	3	2	1325.73									1		0.285714		0.285714	0.257143					#REF!	0.27619	=Q111 expression (het and homo) / Q7
QRun4	19.2347	3	2	1326.71									1		0.353846		0.384615	0.369231					#REF!	0.369231	=Q111 expression (het and homo) / Q7
QRun1	13.3335	4	2	1326.77									1.23077	0.769231	0.476923		0.553846	1.30769					#REF!	0.779487	=Q111 expression (het and homo) / Q7
QRun4	19.4265	3	2	1340.73									1		0.363636		0.363636	0.454545					#REF!	0.393939	=Q111 expression (het and homo) / Q7
QRun4	19.4442	2	2	1340.73									1		nd		nd	nd					<0.2	<0.2	=Q111 expression (het and homo) / Q7
QRun3	19.5975	3	2	1340.73									1		0.352941	0.329412	0.2						#REF!	0.294118	=Q111 expression (het and homo) / Q7
QRun1	18.9453	3	3	1340.73									1.16129	0.83871	0.516129		0.516129	0.258065					#REF!	0.430108	=Q111 expression (het and homo) / Q7
QRun1	18.5235	3	2	1343.71									0.969697	1.0303	nd		0.181818	0.242424					<0.2	<0.2	=Q111 expression (het and homo) / Q7
QRun2	19.3363	2	1	1344.7									1.01235	0.987654	0.54321		0.740741						#REF!	0.641975	=Q111 expression (het and homo) / Q7
QRun4	19.5068	2	2	1357.21									1		0.4		0.96	0.96					#REF!	0.773333	=Q111 expression (het and homo) / Q7
QRun3	22.5639	3	1	1359.7									1		0.333333	0.366667	0.255556						#REF!	0.318519	=Q111 expression (het and homo) / Q7
QRun4	22.7054	3	1	1359.73									1		0.333333		0.266667	0.2					#REF!	0.266667	=Q111 expression (het and homo) / Q7
QRun1	22.6195	3	1	1359.74									1.22581	0.774194	0.967742		0.967742	0.967742					#REF!	0.967742	=Q111 expression (het and homo) / Q7
QRun3	20.698	3	1	1363.72									1		0.324675	0.38961	0.194805						#REF!	0.30303	=Q111 expression (het and homo) / Q7
QRun4	20.6192	3	1	1363.73									1		0.373333		0.4	0.333333					#REF!	0.368889	=Q111 expression (het and homo) / Q7
Bortez	13.349	4	3	1371.7									0.640303	1.3597							3.69231	3.79957	#REF!	3.74594	=Bortezomib / control
QRun3	20.1264	3	2	1372.68									1		0.514286	0.371429	0.514286						#REF!	0.466667	=Q111 expression (het and homo) / Q7
QRun4	20.0312	3	2	1372.69									1		0.6		0.914286	0.714286					#REF!	0.742857	=Q111 expression (het and homo) / Q7
QRun1	17.1006	3	1	1390.7									1.05882	0.941176	0.564706		0.705882	0.470588					#REF!	0.580392	=Q111 expression (het and homo) / Q7
QRun4	29.1215	2	1	1393.78									1		0.307692		0.230769	0.230769					#REF!	0.25641	=Q111 expression (het and homo) / Q7
QRun3	28.9028	2	1	1393.78									1		0.411765	0.494118	0.235294						#REF!	0.380392	=Q111 expression (het and homo) / Q7
QRun1	28.9081	2	1	1393.79									1.21429	0.785714	0.857143		0.571429	0.714286					#REF!	0.714286	=Q111 expression (het and homo) / Q7
QRun1	14.9315	3	2	1397.64									1.37097	0.629032	nd		nd	nd					<0.2	<0.2	=Q111 expression (het and homo) / Q7
QRun1	18.3872	3	1	1403.86									1.125	0.875	0.5		0.5625	0.875					#REF!	0.645833	=Q111 expression (het and homo) / Q7
[truncated: 745 more rows]
