# Supplementary material for: Reduced Levels of Proteasome Products in a Mouse Striatal Cell Model of Huntington’s Disease
Source: PLoS One. 2015 Dec 21;10(12):e0145333. doi: 10.1371/journal.pone.0145333 (PMC4686214; doi:10.1371/journal.pone.0145333)
Supplement: S2 Table — (XLSX) [file pone.0145333.s005.xlsx]

## Sheet: peptide table
Dasgupta et al, Table S2
							QRun1	QRun2	QRun3	QRun3	QRun4	QRun1	QRun1	QRun2	QRun3	QRun4	QRun4	Epox	Epox	Epox	Epox	Bor	Bor		QRun1	QRun1	QRun2	QRun2	Epox	Epox	Epox	Epox	Bor	Bor		p values
gene	precursor protein	location	up	sequence	down	mass	het	het	het	het	het	homo	homo	homo	homo	homo	homo	Epox	Epox	Epox	Epox	Bor	Bor		controls	controls	controls	controls	controls	controls	controls	controls	controls	controls		het	homo	Epox	Bor
Lgals1	Galectin-1	Cyto/Secreted	e	VASDAKSFVL	n	1035.56	0.230769	nd	0.22766	0.259574	0.240909	0.230769	0.2	nd	0.2	0.261364	0.216667	0.2	0.616849	0.820826	1.37738	1.05101	0.791025		1.30769	0.692308	nd	nd	0.371919	1.62808	1.47935	0.520646	0.720789	1.27921		0.0157711	0.00511618	0.567506	0.820416
Hspe1	Heat shock protein 1 (chaperonin 10)	Mito	*m	Ac-AGQAFRKFL	p	1078.59	nd	0.450704	0.342466	0.410959	0.21875	nd	nd	0.450704	0.2	0.2	0.2	0.2	0.241201	0.2	0.243314	0.841125	0.806882		nd	nd	1.04225	0.957746	0.711596	1.2884	1.0623	0.937703	0.939992	1.06001		0.00128079	0.00162185	<0.001	0.105522
Vim	Vimentin	Cyto	l	RSSVPGVRLL	q	1082.66	nd	0.741722	0.266667	0.266667	0.242857	nd	nd	0.463576	0.266667	0.2	0.2	0.2	0.2	0.2	0.2	0.204594	0.220695		nd	nd	0.993377	1.00662	0.435806	1.56419	1.59531	0.404689	0.380457	1.61954		0.0263513	0.00147191	0.0540855	0.330404
Lgals1	Galectin-1	Cyto/Secreted	a	SDAKSFVLNL	g	1092.58	0.373837	0.25	0.29	0.31	0.2	0.286262	0.328298	0.35	0.2	0.2	0.2	0.2	0.2	0.2	0.2	0.2	0.2		1.22113	0.778872	1.03922	0.960784	0.68	1.32	1.27	0.73	0.68	1.32		<0.001	<0.001	0.00339483	0.129612
Rps29	40S ribosomal protein S29	Cyto	y	AKDIGFIKLD	*	1118.63	0.714286	nd	0.237288	0.237288	0.275	0.714286	0.428571	nd	0.423729	0.5	0.5	0.2	0.2	0.229112	0.375326	1.29287	0.865351		1.21429	0.785714	nd	nd	0.608782	1.39122	1.49608	0.503916	0.780005	1.22		0.0430099	0.0190989	0.0288573	0.817133
Rps21	40S Ribosomal protein S21	Cyto	l	AKADGIVSKNF	*	1148.62	0.43	0.45	0.43	0.38	0.36	0.36	0.21	0.52	0.41	0.41	0.47	0.29	0.21	0.2	0.26	0.33	0.28		1.25	0.75	1.06	0.94	0.96	1.04	1.09	0.91	0.68	1.32		<0.001	<0.001	<0.001	0.162757
S100a10	S100 calcium binding protein A10	Cyto	c	RDGKVGFQSFL	s	1252.66	0.952381	nd	0.282184	0.392414	0.3875	0.761905	1.33333	nd	0.303448	0.310417	0.354167	0.2	0.2	0.2	0.220788	0.263976	0.316133		1.04762	0.952381	nd	nd	0.858036	1.14196	1.24225	0.757751	0.794417	1.20558		0.0955124	0.296211	<0.001	0.0778487
Lgals1	Galectin-1	Cyto/Secreted	e	VASDAKSFVLNL	g	1262.69	0.23	0.42	0.2	0.2	0.2	0.24	0.2	0.45	0.2	0.2	0.2	0.81	0.54	0.28	0.56	0.25	0.28		1.26	0.74	1.03846	0.961538	0.83	1.17	1.53	0.47	0.72	1.28		<0.001	<0.001	0.122337	0.119918
Eef1b	Elongation factor 1-beta	Cyto	*m	GFGDLKTPAGLQV	l	1301.7	0.309859	nd	0.465972	0.478472	0.516667	0.2	0.2	nd	0.236111	0.544444	0.6	0.2	0.808506	0.7545	1.03305	1.71704	1.47877		1.26761	0.732394	nd	nd	0.689854	1.31015	1.35379	0.646208	0.453435	1.54656		0.0355786	0.0254079	0.290734	0.395889
Rps28	40S Ribosomal protein S28	Cyto	*m	Ac-MDTSRVQPIKL	a	1328.71	0.516129	0.455696	0.375	0.5	0.342857	0.464516	0.516129	0.594937	0.375	0.357143	0.342857	0.2	0.2	0.2	0.241657	0.363351	0.327273		1.09677	0.903226	1.03797	0.962025	0.985378	1.01462	0.859901	1.1401	0.868623	1.13138		<0.001	<0.001	<0.001	0.0384215
Vim	Vimentin	Cyto	l	NDRFANYIDKV	r	1353.67	0.2	0.4	0.38	0.38	0.31	0.235407	0.328533	0.4	0.2	0.24	0.21	0.34	0.28	0.21	0.2	0.42	0.41		1.21	0.79	1.06667	0.933333	0.91	1.09	1.15	0.85	0.97	1.03		<0.001	<0.001	<0.001	0.00269199
Cox5a	Cytochrome C oxidase subunit 5a	Mito	l	GISTPEELGLDKV	*	1356.71	0.615385	0.634921	0.270588	0.258824	0.39	0.538462	0.461538	0.54	0.294118	0.46	0.54	0.2	0.2	0.2	0.2	0.29	0.27		1.38462	0.615385	1.11111	0.888889	0.79	1.21	1.26	0.74	1.08	0.92		0.0127044	0.00504303	0.00108818	0.0123076
Cox6b1	Cytochrome C oxidase subunit 6b	Mito	*m	Ac-AEDIKTKIKNY	k	1363.73	0.2	nd	0.4	0.333333	0.4	0.592593	0.666667	nd	0.5	0.533333	0.666667	0.503126	0.442512	0.715563	0.661917	1.39317	1.10169		1.33333	0.666667	nd	nd	1.03207	0.967926	1.23889	0.761106	0.942216	1.05778		0.0365788	0.0795554	0.0121078	0.257074
Lgals1	Galectin-1	Cyto/Secreted	v	RGEVASDAKSFVL	n	1377.73	0.247143	nd	0.20625	0.25625	0.209524	0.335714	0.2	nd	0.212121	0.219048	0.204762	0.390912	0.323585	0.37939	0.4061	0.508698	0.485922		1.24286	0.757143	nd	nd	0.842991	1.15701	1.10398	0.896017	0.739945	1.26006		0.00680962	0.00241558	<0.001	0.19461
Rps28	40S Ribosomal protein S28	Cyto	*m	Ac-MDTSRVQPIKLA	r	1399.75	0.2	nd	0.4375	0.4375	0.4	0.2	0.2	nd	0.4375	0.466667	0.426667	0.415802	0.290657	0.255151	0.509886	0.719431	0.71576		1.25469	0.745309	nd	nd	1.0075	0.992503	0.804162	1.19584	0.998853	1.00115		0.0273263	0.0121796	<0.001	<0.001
Eef1b	Elongation factor 1-beta	Cyto	*m	GFGDLKTPAGLQVL	n	1414.78	0.31	po	0.59	0.54	0.36	0.21	0.2	0.28	0.34	0.38	0.45	0.2	0.2	0.2	0.21	0.2	0.27		1.26	0.74	1.16667	0.833333	0.66	1.34	1.3	0.7	0.5	1.5		0.00858631	<0.001	0.00504956	0.26648
EIF1	Eukaryotic translation initiation factor 1	Cyto	i	GLAKDDQLKVHGF	*	1426.76	0.352941	nd	0.341346	0.375787	0.375	0.411765	0.470588	nd	0.406556	0.3125	0.375	0.21875	0.2	0.218919	0.333246	0.331634	0.283181		1.14706	0.852941	nd	nd	0.933307	1.06669	1.13471	0.865293	0.634796	1.3652		0.00228146	0.00109061	<0.001	0.200896
Hnrnpdl	Heterogeneous nuclear ribonucleoprotein D-like	Nuc / Cyto	l	FKDAASVDKVLEL	k	1433.78	0.2	nd	0.344828	0.37931	0.292857	0.2	0.2	nd	0.264368	0.292857	0.314286	0.2	0.2	0.2	0.2	0.353953	0.283794		1	1	nd	nd	1.17959	0.820406	0.893309	1.10669	0.92705	1.07295		0.0147926	0.00452827	<0.001	0.0131752
Vim	Vimentin	Cyto	r	SLYSSSPGGAYVTR	s	1443.7	0.2	nd	0.37037	0.481481	0.307692	0.2	0.2	nd	0.37037	0.307692	0.230769	0.2	0.2	1.00968	0.823757	2.35564	3.20274		1.0303	0.969697	nd	nd	0.793636	1.20636	1.59587	0.404132	0.782609	1.21739		0.00181143	<0.001	0.231256	0.0638989
Lgals1	Galectin-1	Cyto/Secreted	l	PDGHEFKFPNRL	n	1455.73	0.2	0.21	0.2	0.22	0.35	0.2	0.2	0.43	0.2	0.37	0.3	0.3	0.22	0.23	0.32	0.84	0.73		1.34	0.66	1.09434	0.90566	1.03	0.97	1.13	0.87	0.83	1.17		<0.001	<0.001	<0.001	0.351972
Fabp5	Fatty acid-binding protein 5	Cyto	*m	Ac-ASLKDLEGKWRL	m	1456.8	0.2	nd	0.2	0.2	0.2	0.2	0.205405	nd	0.222222	0.214286	0.285714	0.2	0.2	0.2	0.2	0.2	0.2		nd	nd	nd	nd	1.10432	0.89568	0.818596	1.1814	0.941887	1.05811		<0.001	<0.001	<0.001	0.00523535
Ppia	Peptidyl-prolyl cis-trans isomerase A	Cyto	a	KTEWLDGKHVVF	g	1457.77	0.2	0.421053	0.4	0.33	0.36	0.46	0.23	0.82	0.53	0.71	0.82	0.2	0.2	0.2	0.27	0.39	0.34		1.15	0.85	1.09474	0.905263	1.09	0.91	0.99	1.01	0.86	1.14		<0.001	0.0153507	<0.001	0.0466744
Vim	Vimentin	Cyto	f	ANYIDKVRFLEQ	q	1494.78	0.2	nd	0.55303	0.363636	0.396154	0.2	0.2	nd	0.568182	0.298901	0.227473	0.2	0.2	0.475159	0.2	0.669441	0.713466		1.2	0.8	nd	2	0.491191	1.50881	1.52036	0.479641	0.87223	1.12777		0.0264984	0.00927131	0.0539163	0.141431
Vim	Vimentin	Cyto	f	ANYIDKVRFLEQ	q	1494.78	0.2	nd	0.55303	0.363636	0.396154	0.2	0.2	nd	0.568182	0.314286	0.242857	0.2	0.2	0.475159	0.2	0.669441	0.713466		1.2	0.8	nd	nd	0.491191	1.50881	1.52036	0.479641	0.87223	1.12777		0.0188753	0.00684466	0.0539163	0.141431
Rbm3	RNA binding motif protein 3	Cyto/Nuc	*m	Ac-SSEEGKLFVGGLNF	n	1524.75	0.529412	0.403846	0.46875	0.4375	0.36	0.529412	0.529412	0.5	0.41875	0.4	0.4	nd	nd	0.2	0.2	0.2	0.2		1.05882	0.941176	1.09615	0.903846	nd		0.863755	1.13624	0.834207	1.16579		<0.001	<0.001	0.0278004	0.0403663
Ppia	Peptidyl-prolyl cis-trans isomerase A	Cyto	t	AKTEWLDGKHVVF	g	1528.8	0.2	nd	0.458979	0.369499	0.553922	0.6	0.366667	nd	0.521475	1.15686	1.53186	0.599244	0.258009	0.360445	0.305208	0.347682	0.411912		1.2	0.8	nd	nd	1.21727	0.782726	0.783581	1.21642	1.11968	0.880321		0.0218603	0.68514	0.00567088	0.0374657
Vim	Vimentin	Cyto	y	RKLLEGEESRISL	p	1528.86	0.507246	nd	0.4375	0.475	0.401786	0.304348	0.2	nd	0.2	0.299107	0.274107	0.531148	0.227869	0.453422	0.311951	0.6091	0.628232		1.30435	0.695652	nd	nd	0.734426	1.26557	1.15892	0.841083	0.597725	1.40228		0.0456273	0.00624935	0.00510619	0.442443
Prdx5	Peroxiredoxin 5	Mito	*m	APIKVGDAIPSVEVF	e	1540.85	0.36039	nd	0.317647	0.270588	0.375	0.649351	0.449567	nd	0.529412	0.3125	0.25	0.2	0.2	0.350606	0.330761	0.2	0.2		1.18831	0.811688	nd	nd	0.810312	1.18969	1.21499	0.785006	0.543801	1.4562		0.00531359	0.0159232	0.0010608	0.221588
Rps28	40S Ribosomal protein S28	Cyto	*m	Ac-MDTSRVQPIKLAR	v	1555.85	0.435705	nd	0.676017	0.827035	0.594118	0.497191	0.502809	nd	0.513808	0.656863	0.656863	0.573861	0.744595	0.641291	0.7739	0.46755	0.395338		1.06149	0.938514	nd	nd	1.04168	0.958323	0.867317	1.13268	0.947284	1.05272		0.0466706	0.00180808	0.00451234	0.0118289
Ppia	Peptidyl-prolyl cis-trans isomerase A	Cyto	f	ADKVPKTAENFRAL	s	1558.85	0.38	0.263158	0.38	0.34	0.33	0.56	0.25	0.61	0.48	0.56	0.71	0.28	0.2	0.2	0.22	0.7	0.55		1.3	0.7	1	1	1.09	0.91	0.94	1.06	0.85	1.15		<0.001	0.0055124	<0.001	0.154846
Lgals1	Galectin-1	Cyto/Secreted	v	RGEVASDAKSFVLNL	g	1604.85	0.39	0.27	0.21	0.31	0.21	0.42	0.57	0.5	0.2	0.22	0.2	0.3	0.23	0.23	0.28	0.22	0.23		1.22	0.78	1.05357	0.946429	0.82	1.18	1.01	0.99	0.72	1.28		<0.001	<0.001	<0.001	0.109534
Ppia	Peptidyl-prolyl cis-trans isomerase A	Cyto	f	ELFADKVPKTAENF	r	1607.82	0.444444	nd	0.509559	0.419485	0.480769	0.518519	0.222222	nd	0.423529	0.730769	1.03846	0.406991	0.393013	0.515288	0.436645	0.511771	0.507267		1.25926	0.740741	nd	nd	1.32124	0.678764	0.863659	1.13634	0.985336	1.01466		0.0292204	0.188029	0.00851993	<0.001
Eif5a	Eukaryotic translation initiation factor 5A	Cyto	l	SAMTEEAAVAIKAMAK	*	1620.82	0.2	0.25641	0.535091	0.435767	0.42	0.2	0.2	0.33	0.61	0.56	0.71	0.3	0.31	0.4	0.43	0.37	0.33		1.09195	0.908046	1.10256	0.897436	0.79	1.21	1.01	0.99	0.88	1.12		<0.001	0.00161128	<0.001	0.0332902
Hspe1	Heat shock protein 1 (chaperonin 10)	Mito	v	AVGSGGKGKSGEIEPVSV	k	1656.87	nd	nd	0.261538	0.230769	0.279412	nd	nd	nd	0.292308	0.2	0.2	0.2	0.2	0.2	0.2	1.12936	1.02043		nd	nd	nd	nd	0.772519	1.22748	1.01455	0.985455	0.559109	1.44089		<0.001	<0.001	<0.001	0.88148
Lgals1	Galectin-1	Cyto/Secreted	a	DLTIKLPDGHEFKF	p	1658.87	0.2	0.23	0.28	0.27	0.22	0.41	0.73	0.28	0.2	0.22	0.2	0.37	0.36	0.2	0.2	0.2	0.2		1.24	0.76	1.08	0.92	1.02	0.98	0.9	1.1	0.95	1.05		<0.001	0.00112976	<0.001	0.00388351
Lgals1	Galectin-1	Cyto/Secreted	a	DLTIKLPDGHEF	k	1658.87	0.24	0.46	0.21	0.25	0.22	0.5	0.66	0.44	0.2	0.22	0.2	0.2	0.2	0.2	0.2	0.2	0.23		1.23	0.77	1.03	0.97	0.89	1.11	1.19	0.81	0.83	1.17		<0.001	<0.001	<0.001	0.0441566
Cox6b1	Cytochrome C oxidase subunit 6b	Mito	s	AWDDRIAEGTFPGKI	*	1674.84	0.2	nd	0.4375	0.5	0.439394	0.62069	0.413793	nd	0.3875	0.72549	0.832442	0.469881	0.311361	0.548751	0.437222	0.307178	0.282546		1.24138	0.758621	nd	nd	1.00753	0.992475	1.3084	0.691599	0.898302	1.1017		0.0274692	0.090878	0.00626264	0.0202341
S100a10	S100 calcium binding protein A10	Cyto	c	NDYFVVNMKQKGKK	*	1697.89	nd	0.2	0.271056	0.202273	0.214286	nd	nd	0.2	0.214238	0.214286	0.214286	0.326417	0.250043	0.619519	0.506272	0.402223	0.331297		nd	nd	1.16279	0.837209	1.03345	0.966545	1.19446	0.805542	0.92948	1.07052		0.00158232	0.00132477	0.00263373	0.014927
S100a10	S100 calcium binding protein A10	Cyto	c	NDYFVVNMKQKGKK	*	1697.89	nd	0.2	0.271056	0.202273	0.214286	nd	nd	0.2	0.217647	0.214286	0.214286	0.326417	0.250043	0.619519	0.506272	0.402223	0.331297		nd	nd	1.16279	0.837209	1.03345	0.966545	1.19446	0.805542	0.92948	1.07052		0.00162046	0.00138224	0.00263373	0.014927
Tpi1	Triosephosphate isomerase	Cyto	t	KVIADNVKDWSKVVL	a	1712.98	0.2	nd	0.415508	0.328877	0.359524	0.335484	0.258065	nd	0.36357	0.518254	0.662698	0.230769	0.2	0.2	0.236563	0.2	0.246282		1.16129	0.83871	nd	nd	1.22197	0.778032	0.994737	1.00526	0.933902	1.0661		0.00510897	0.0115934	<0.001	0.00868021
Ppia	Peptidyl-prolyl cis-trans isomerase A	Cyto	l	STGEKGFGYKGSSFHR	i	1743.83	0.2	nd	0.625	0.4375	0.641667	0.745677	2.02587	nd	0.8125	1.23333	1.23333	0.553958	0.92375	1.66963	1.47783	1.88196	0.991162		1.29445	0.705546	nd	nd	1.15088	0.849115	1.01851	0.981487	1.04074	0.959257		0.0928789	0.628862	0.579276	0.432645
Lgals1	Galectin-1	Cyto/Secreted	a	SDAKSFVLNLGKDSNNL	c	1820.93	0.31	0.26	0.25	0.26	0.2	0.32	0.47	0.34	0.2	0.2	0.2	0.2	0.25	0.31	0.31	0.28	0.22		1.29	0.71	1.08	0.92	0.88	1.12	1.1	0.9	0.82	1.18		<0.001	<0.001	<0.001	0.0544131
Mif	Macrophage migration inhibitory factor	Cyto	a	TGKPAQYIAVHVVPDQL	m	1834.99	0.2	nd	0.270588	0.352941	0.267857	0.6	0.733333	nd	0.294118	0.433036	0.3375	0.404737	0.247482	0.328816	0.371772	0.42633	0.489325		1.2	0.8	nd	nd	0.943719	1.05628	0.96855	1.03145	0.970361	1.02964		0.00511985	0.0298172	<0.001	0.00608394
Mif	Macrophage migration inhibitory factor	Cyto	a	TGKPAQYIAVHVVPDQL	m	1834.99	0.2	nd	0.270588	0.352941	0.267857	0.6	0.733333	nd	0.294118	0.433036	0.3375	0.404737	0.247482	0.328816	0.371772	0.42633	0.489325		1.2	0.8	nd	nd	0.943719	1.05628	0.96855	1.03145	0.970361	1.02964		0.00511985	0.0298172	<0.001	0.00608394
Ppia	Peptidyl-prolyl cis-trans isomerase A	Cyto	f	EDENFILKHTGPGILSM	a	1899.94	0.27	0.441176	0.44	0.47	0.49	0.53	0.25	0.88	0.58	0.65	0.72	0.26	0.2	0.23	0.43	0.23	0.22		1.17	0.83	1	1	0.91	1.09	1	1	0.76	1.24		<0.001	0.0109675	<0.001	0.0840261
Rbm3	RNA binding motif protein 3	Cyto/Nuc	v	KDRETQRSRGFGFITF	t	1944	nd	0.394737	0.431153	0.518706	0.456944	nd	nd	0.789474	0.456944	0.675	0.670833	0.350921	0.43128	0.344875	0.359639	0.298268	0.242177		nd	nd	1.07895	0.921053	0.789323	1.21068	1.15082	0.849177	0.854912	1.14509		<0.001	0.03741	0.0010924	0.0402585
Ppia	Peptidyl-prolyl cis-trans isomerase A	Cyto	f	ELFADKVPKTAENFRAL	s	1948.04	0.38	0.333333	0.35	0.34	0.45	0.49	0.23	0.64	0.43	0.48	0.6	0.4	0.23	0.45	0.44	0.7	0.7		1.29	0.71	1.02381	0.97619	1.04	0.96	0.92	1.08	0.85	1.15		<0.001	0.00242265	<0.001	0.183503
Hspe1	Heat shock protein 1 (chaperonin 10)	Mito	a	TVVAVGSGGKGKSGEIEPVSV	k	1956.05	0.74	0.37	0.38	0.35	0.27	0.55	0.91	0.31	0.2	0.27	0.22	0.44	0.33	0.3	0.34	1.94	1.24		1.34	0.66	1.07692	0.923077	1.29	0.71	0.84	1.16	1	1		0.00749755	0.0111903	0.0034237	0.233895
Rps28	40S Ribosomal protein S28	Cyto	*m	Ac-MDTSRVQPIKLARVTKV	l	1983.13	nd	nd	0.470588	0.435294	0.4	nd	nd	nd	0.470588	0.533333	0.533333	0.610998	0.370672	0.449304	0.547623	0.751947	0.559617		nd	nd	nd	nd	0.712831	1.28717	1.03669	0.963311	0.834032	1.16597		<0.001	<0.001	0.00801267	0.212988
Lgals1	Galectin-1	Cyto/Secreted	e	VASDAKSFVLNLGKDSNNL	c	1991.03	0.201164	0.2	0.265107	0.284715	0.25	0.32305	0.2	0.416667	0.2	0.2375	0.2375	1.47413	1.1146	0.733769	0.494146	0.523704	0.322793		1.30314	0.696857	1.08333	0.916667	1.37907	0.620928	0.745021	1.25498	1.06813	0.931871		<0.001	<0.001	0.866419	0.0410862
Rps28	40S Ribosomal protein S28	Cyto	e	GDVLTLLESEREARRLR	*	2012.11	0.709677	nd	0.434483	0.462644	0.44	0.903226	0.580645	nd	0.463602	0.466667	0.333333	0.694974	0.486326	0.360308	0.838375	1.97595	2.37141		1.03226	0.967742	nd	nd	0.754594	1.24541	0.988506	1.01149	0.938324	1.06168		0.0364275	0.029233	0.033053	0.0289577
Lgals1	Galectin-1	Cyto/Secreted	l	PDGHEFKFPNRLNMEAI	n	2013.97	0.2	nd	0.255041	0.414943	0.258333	0.2	0.2	nd	0.20102	0.3875	0.258333	0.374942	0.253875	0.418766	0.495745	0.379655	0.401645		1.24501	0.754986	nd	nd	0.933884	1.06612	1.00557	0.994426	0.854565	1.14543		0.0122261	0.0034741	<0.001	0.0545429
Npm1	Nucleophosmin	Nuc	m	TDQEAIQDLWQWRKSL	*	2016.01	nd	0.645161	0.45977	0.517241	0.4375	nd	nd	0.645161	0.402299	0.5625	0.4375	0.466667	0.626667	0.899248	0.742857	1.02615	1.33154		nd	nd	1.12903	0.870968	0.766667	1.23333	0.983459	1.01654	0.954615	1.04538		0.0104772	0.0138635	0.0538082	0.369563
Vim	Vimentin	Cyto	l	LIKTVETRDGQVINETSQ	h	2030.06	0.528736	0.38961	0.54	0.6	0.49	0.2	0.2	0.36	0.2	0.29	0.33	0.35	0.53	0.52	1.41	1.03	1.1		0.942529	1.05747	1.11688	0.883117	1.28	0.72	1.08	0.92	0.88	1.12		<0.001	<0.001	0.30833	0.654894
Ndufab1	NADH dehydrogenase (ubiquinone) 1, alpha/beta subcomplex, 1	Mito	*y	SDAPPLTLDGIKDRVLYVL	k	2084.15	0.2	nd	0.287356	0.494253	0.333333	0.2	0.2	nd	0.2	0.4	0.28	nd	nd	0.212361	0.344427	0.290058	0.2		1.12903	0.870968	nd	nd	nd	nd	0.929741	1.07026	0.969591	1.03041		0.00504622	<0.001	0.0169866	0.00513487
Vim	Vimentin	Cyto	v	RFLEQQNKILLAELEQL	k	2084.16	0.2	0.4	0.41	0.47	0.34	0.2	0.2	0.52	0.25	0.32	0.25	nd	nd	0.2	0.2	0.42	0.32		1.16667	0.833333	0.97619	1.02381	nd	nd	0.79	1.21	0.87	1.13		<0.001	<0.001	0.0625143	0.0455641
Mif	Macrophage migration inhibitory factor	Cyto	l	AQATGKPAQYIAVHVVPDQL	m	2105.13	0.2	0.33	0.21	0.3	0.24	0.34	0.21	0.73	0.26	0.4	0.35	0.2	0.2	0.26	0.36	0.32	0.25		1.28	0.72	1.06	0.94	0.94	1.06	1.08	0.92	0.75	1.25		<0.001	0.00154665	<0.001	0.105323
Erh	Enhancer of rudimentary homolog	Nuc	*m	Ac-SHTILLVQPTKRPEGRTY	a	2137.16	0.382045	0.39629	0.377057	0.517241	0.328889	0.472494	0.474182	0.655434	0.260762	0.435556	0.315556	0.681159	0.673848	0.723305	0.658111	0.735742	0.815152		1.01856	0.981438	1.06688	0.933124	0.810676	1.18932	1.00444	0.995559	1.02062	0.979376		<0.001	<0.001	0.00691172	0.0392609
Cox7b	Cytochrome C oxidase subunit 7b	Mito	*q	SHQKRAPSFHDKYGNAILA	g	2139.11	nd	0.4	0.375501	0.315559	0.356593	nd	nd	0.56	0.444563	0.491758	0.509341	0.670673	0.585877	0.978086	0.966734	1.49853	1.34728		nd	nd	1.06667	0.933333	0.972679	1.02732	1.1053	0.894699	1.12019	0.879811		<0.001	<0.001	0.123939	0.0953403
Lgals1	Galectin-1	Cyto/Secreted	a	DLTIKLPDGHEFKFPNRL	n	2139.15	0.2	0.28	0.214304	0.257331	0.25	0.37	0.85	0.41	0.211847	0.26	0.25	nd	nd	0.2	0.2	0.25	0.2		1.25	0.75	1.05	0.95	nd	nd	0.9	1.1	0.99972	1.00028		<0.001	0.00318071	0.0152681	0.00103862
Rps28	40S Ribosomal protein S28	Cyto	*m	Ac-MDTSRVQPIKLARVTKVLGR	t	2309.34	nd	nd	0.501885	0.533937	0.445055	nd	nd	nd	0.452187	0.430769	0.370879	nd	nd	0.497597	0.663549	0.589145	0.468633		nd	nd	nd	nd	nd	nd	1.06101	0.938985	0.881073	1.11893		<0.001	<0.001	0.0526957	0.0723931
Lgals1	Galectin-1	Cyto/Secreted	v	RGEVASDAKSFVLNLGKDSNNL	c	2333.2	0.271485	0.254803	0.253815	0.253815	0.278846	0.324775	0.2	0.361707	0.2	0.240385	0.232692	0.679317	0.404128	0.234918	0.350931	0.381824	0.302034		1.34813	0.651875	1.04919	0.950808	0.937569	1.06243	1.06105	0.938946	0.787403	1.2126		<0.001	<0.001	0.00118861	0.0914736
Rplp1	60S acidic ribosomal protein P1	Cyto	a	LILHDDEVTVTEDKINALIKA	a	2349.28	0.358621	nd	0.241176	0.3	0.204082	0.551724	0.482759	nd	0.372549	0.22449	0.2	nd	nd	0.203976	0.2	0.2	0.266319		1.10345	0.896552	nd	nd	nd	nd	1.10633	0.893669	0.510705	1.4893		<0.001	0.00422356	0.0177152	0.259232
Hspe1	Heat shock protein 1 (chaperonin 10)	Mito	s	AAETVTKGGIMLPEKSQGKVLQA	t	2355.28	0.552941	0.2	0.329455	0.32022	0.308995	0.395294	0.264471	0.2	0.2	0.356614	0.417989	0.2	0.2	0.2	0.2	0.349814	0.27552		1.22824	0.771765	1	1	0.595588	1.40441	1.01058	0.98942	0.885196	1.1148		<0.001	<0.001	0.0027766	0.0280999
Rps21	40S Ribosomal protein S21	Cyto	r	MGESDDSILRLAKADGIVSKNF	*	2365.19	0.261905	nd	0.5	0.46875	0.480952	0.419585	0.662831	nd	0.375	0.414286	0.480952	0.719015	0.992533	1.05721	1.11652	1.0715	0.837915		1.12633	0.873671	nd	nd	0.957692	1.04231	1.06735	0.932648	0.775548	1.22445		0.00755773	0.00437382	0.770412	0.867714
Vim	Vimentin	Cyto	y	RKLLEGEESRISLPLPTFSSL	n	2371.31	0.47585	0.608696	0.439682	0.601447	0.314718	0.402147	0.257603	0.492754	0.285624	0.324883	0.266071	0.666667	0.2	0.219224	0.433044	0.246033	0.255168		1.13775	0.862254	1.21739	0.782609	1.08176	0.918239	1.07217	0.927826	0.893873	1.10613		0.00252766	<0.001	0.00194935	0.0205442
Eef1d	Elongation factor 1-delta	Nuc	l	EVENQNLRGVVQDLQQAISKL	e	2380.27	nd	0.2	0.434401	0.509113	0.857143	nd	nd	0.2	0.4367	0.5	0.5	nd	nd	0.204423	0.327701	0.328841	0.6469		nd	nd	1.05085	0.949153	nd	nd	1.07062	0.929382	0.886792	1.11321		0.0736411	0.00613318	0.0165648	0.121384
Vim	Vimentin	Cyto	k	RTLLIKTVETRDGQVINETSQ	h	2400.3	0.2	0.4	0.54	0.63	0.519231	0.2	0.2	0.67	0.21	0.379808	0.317788	0.31	0.41	0.55	1.43	0.83	0.99		0.969697	1.0303	1.16667	0.833333	1.2	0.8	0.84	1.16	0.84	1.16		0.00123219	<0.001	0.285039	0.664823
Rplp1	60S acidic ribosomal protein P1	Cyto	s	ALILHDDEVTVTEDKINALIKA	a	2420.32	0.518012	nd	0.347759	0.347877	0.386473	0.647826	0.395963	nd	0.304245	0.447222	0.516667	nd	nd	0.2	0.321965	0.2	0.2		1.13665	0.863354	nd	nd	0.759602	1.2404	0.862174	1.13783	0.845668	1.15433		0.00451106	0.00709305	0.0131476	0.0341511
Hspe1	Heat shock protein 1 (chaperonin 10)	Mito	r	SAAETVTKGGIMLPEKSQGKVLQA	t	2442.32	0.548387	nd	0.433333	0.386667	0.311111	0.564516	0.677419	nd	0.213333	0.252778	0.238889	1.54986	2.47329	1.50402	0.957817	3.25403	2.30158		1.29032	0.709677	nd	nd	1.27331	0.726695	0.880976	1.11902	1.09594	0.904059		0.0397129	0.0407375	0.11391	0.0673575
Mif	Macrophage migration inhibitory factor	Cyto	l	AQATGKPAQYIAVHVVPDQLMTF	s	2484.28	0.2	0.346939	0.426829	0.634146	0.4375	0.385185	0.311111	0.71	0.2	0.6875	0.5	0.35	0.31	0.28	0.45	0.3	0.35		1.18519	0.814815	1.04	0.96	0.75	1.25	1.12	0.88	0.76	1.24		<0.001	0.00233336	0.00154678	0.107564
Vim	Vimentin	Cyto	m	ALDIEIATYRKLLEGEESRISL	p	2518.36	0.2	0.518519	0.431373	0.57451	0.38	0.333333	0.233333	0.67	0.221569	0.34	0.29	nd	nd	0.34	0.38	0.2	0.2		1.25	0.75	0.962963	1.03704	nd	nd	0.54	1.46	0.99	1.01		0.00160329	<0.001	0.299027	<0.001
Rps21	40S Ribosomal protein S21	Cyto	r	RMGESDDSILRLAKADGIVSKNF	*	2521.3	0.472737	nd	0.745798	0.90042	0.692308	0.386121	0.543448	nd	0.548739	0.692308	0.769231	1.04208	1.50415	1.39876	1.25177	1.34448	0.897771		1.15459	0.845409	nd	nd	1.31832	0.681683	0.701093	1.29891	1.13887	0.861128		0.144541	0.029962	0.195807	0.691566
Vim	Vimentin	Cyto	f	SLADAINTEFKNTRTNEKVELQEL	n	2762.41	0.296078	nd	0.470588	0.470588	0.422222	0.237255	0.198039	nd	0.211765	0.333333	0.4	0.2	0.2	0.2	0.2	0.389781	0.240291		1.13369	0.86631	nd	nd	0.928513	1.07149	0.782266	1.21773	1.00091	0.999092		0.00441712	<0.001	<0.001	0.0117923
Rps28	40S Ribosomal protein S28	Cyto	n	VKGPVREGDVLTLLESEREARRLR	*	2777.56	0.45	0.45	0.49	0.66	0.47	0.52	0.2	0.75	0.46	0.66	0.55	0.55	0.2	0.2	0.41	0.2	0.29		1.13398	0.866016	1.07463	0.925373	1.26824	0.731762	1.05	0.949997	0.751706	1.24829		<0.001	0.00232711	0.00336401	0.0966428
Txn	Thioredoxin 1	Cyto	*m	VKLIESKEAFQEALAAAGDKLVVVDF	s	2789.52	0.2	nd	0.214286	0.428571	0.2	0.75	0.333333	nd	0.2	0.2	0.2	nd	nd	0.418919	0.294764	0.2	0.2		1.25	0.75	nd	nd	nd	nd	1.03885	0.961149	1.11628	0.883721		0.0134224	0.0303965	0.0135052	0.0204795
Vim	Vimentin	Cyto	t	LLIKTVETRDGQVINETSQHHDDLE	*	2889.45	0.28	0.39	0.4	0.55	0.38	0.34	0.2	0.56	0.2	0.47	0.34	1.47	1.53	1.22	1.33	0.36	0.48		1.23	0.77	0.99	1.01	0.97	1.03	1.13	0.87	0.79	1.21		<0.001	<0.001	0.00468601	0.117354
Lgals1	Galectin-1	Cyto/Secreted	n	TKEDGTWGTEHREPAFPFQPGSITEV	c	2915.37	0.2	0.2	0.31	0.66	0.37	0.36	0.36	0.91	0.23	0.63	0.33	0.53	0.23	0.26	0.48	0.48	0.51		1.15	0.85	1.05	0.95	0.86	1.14	1.13	0.87	0.86	1.14		<0.001	0.00512737	0.00121599	0.069707
Vim	Vimentin	Cyto	r	TLLIKTVETRDGQVINETSQHHDDLE	*	2990.49	0.31	0.52	0.54	0.75	0.46	0.38	0.26	0.79	0.24	0.5	0.4	0.38	0.38	0.82	1.18	0.32	0.38		0.88	1.12	1.02	0.98	0.96	1.04	1.24	0.76	0.79	1.21		0.00114327	<0.001	0.203929	0.0920406
Lgals1	Galectin-1	Cyto/Secreted	c	NTKEDGTWGTEHREPAFPFQPGSITEV	c	3029.42	0.2	0.25	0.25	0.66	0.289583	0.4	0.36	0.7	0.2	0.57	0.28	0.41	0.2	0.2	0.55	0.48	0.64		0.99	1.01	0.99	1.01	0.69	1.31	0.96	1.04	0.77	1.23		<0.001	<0.001	0.00513082	0.212526
Eif4h	Eukaryotic translation initiation factor 4H	cytoplasm	v	ATPLNQVANPNSAIFGGARPREEVVQKEQE	*	3119.61	0.52	nd	0.497549	0.662255	0.487981	0.47	0.28	nd	0.508578	0.627404	0.658654	1.05	0.92	0.641939	0.9	0.49167	0.63185		1.14855	0.851449	nd	nd	0.740573	1.25943	1.02166	0.978336	0.784602	1.2154		0.0136807	0.0162699	0.406728	0.195719
Vim	Vimentin	Cyto	l	QDSVDFSLADAINTEFKNTRTNEKVELQEL	n	3453.69	0.2	0.386724	0.42	0.35	0.46	0.2	0.2	0.434343	0.31	0.37	0.31	nd	nd	0.22	0.2	0.29	0.37		1.11111	0.888889	1.01587	0.984127	nd	nd	1.27	0.73	0.82	1.18		<0.001	<0.001	0.0997699	0.0680952
Tmsb10	Thymosin beta-10	Cyto	*m	Ac-ADKPDMGEIASFDKAKLKKTETQEKNTLPTKETIEQEKRSEIS	*	4933.52	0.62735	0.51	0.44	0.52	0.464232	0.82735	1.03675	0.99	0.69	0.837392	0.849567	0.69	1.03	1.63	1.43	2.04	1.31		1.10256	0.897436	1.12	0.88	0.99	1.01	1.03	0.97	0.88	1.12		<0.001	0.161072	0.388731	0.221031
Tmsb4x	Thymosin beta-4	Cyto	*m	Ac-SDKPDMAEIEKFDKSKLKKTETQEKNPLPSKETIEQEKQAGES	*	4960.49	1.26316	nd	0.833977	0.79112	0.772727	0.736842	0.736842	nd	0.515444	0.467532	0.491342	0.727448	1.17272	1.54899	1.36684	2.35694	1.47798		1.05263	0.947368	nd	nd	0.878483	1.12152	1.03468	0.965324	0.919781	1.08022		0.64824	0.0118851	0.305118	0.175983
